# Supplementary material for: Electronic based reported anthropometry—A useful tool for interim monitoring of obesity prevalence in developing states
Source: PLoS One. 2020 Dec 7;15(12):e0243202. doi: 10.1371/journal.pone.0243202 (PMC7721176; doi:10.1371/journal.pone.0243202)
Supplement: S1 Data — (XLSX) [file pone.0243202.s007.xlsx]

## Sheet: Weights and heights
Participant	Measurer AS Weight	Measurer JT Weight	Measurer AS Height	Measurer JT Height
1	170.2	170.2	172.85	172.6
2	151.25	151.3	168.5	168.65
3	168.8	168.8	158.05	158.45
4	107	107.1	160.45	160.6
5	253.2	253.6	166.05	166
6	162.2	162.1	171.55	171.5
7	236.15	236.1	154.45	154.4
8	171.8	171.8	161.5	161.45
9	133.8	133.8	156.5	156.45
10	198.1	198.4	172.5	172.45
	#NAME?
Participant	Measurer AH Weight	Measurer HP Weight	Measurer AH Height	Measurer HP Height
11	191.6	191.6	184.85	185.05
12	122.8	122.8	165.95	166.4
13	207.1	207.1	162.1	161.45
14	156.4	156.7	179	178.2
15	165	165	179.5	179.4
16	168.9	168.8	158.1	158.4
17	135.6	135.7	163.25	163.45
18	123.6	124	166.15	166.45
19	148.7	148.8	168.8	168.3
20	201.8	201.9	176.2	176.4
Participant	Measurer JJ Weight	Measurer SC Weight	Measurer JJ Height	Measurer SC Height
21	172.55	173.1	146.4	146.4
22	179.6	179.55	152.6	152.5
23	191.3	191.4	185.3	185.25
24	122.8	122.8	166.35	166
25	207.1	207	162.55	160.95
26	156.4	155.7	179.15	178.6
27	165.45	164.9	179.75	179.05
28	123.8	123.85	166.1	166.15
29	135.7	135.7	163.5	163.75
30	151.4	151.2	167.8	168.95
