# Supplementary material for: Electronic based reported anthropometry—A useful tool for interim monitoring of obesity prevalence in developing states
Source: PLoS One. 2020 Dec 7;15(12):e0243202. doi: 10.1371/journal.pone.0243202 (PMC7721176; doi:10.1371/journal.pone.0243202)
Supplement: S2 Data — (XLSX) [file pone.0243202.s008.xlsx]

## Sheet: Reported Recorded data
Survey date	ID	Sex	Date of birth	Age (m)	REP Weight (kg)	REP Height (cm)	REP HAZ	REP BAZ	Weight status Participant	Weight 1 (lbs)	Weight 2 (lbs)	Height 1 (cm)	Height 2 (cm)	Mean REC Weight (kg)	Mean REC Height (cm)	REC HAZ	REC BAZ	Weight status observer	Observer ID
2019-02-20	282	Female	2005-06-15	164.21	21.8	165.1	0.89	-7.24	Thin	102	102	163.5	163.4	46.3	163.5	0.66	-0.87	Normal	5
2019-02-20	123	Female	2006-07-13	151.29	31.8	134.62	-2.88	-0.41	Normal	75.2	75.2	144.9	145.2	34.1	145.1	-1.37	-1.09	Thin	1
2019-02-18	9	Female	2006-07-23	150.9	34.5	144.78	-1.39	-0.93	Normal	81.4	81.4	143	143	36.9	143	-1.65	-0.17	Normal	3
2019-02-18	5	Female	2005-04-12	166.24	36.3	162.56	0.46	-3.16	Thin	85	85	153	153	38.6	153	-0.92	-1.34	Thin	3
2019-02-20	160	Female	2005-10-20	160.03	36.3	152.4	-0.77	-1.67	Thin	83.6	83.6	155.8	155.7	37.9	155.8	-0.28	-1.68	Thin	2
2019-02-20	172	Female	2006-04-18	154.12	36.3	142.24	-1.94	-0.31	Normal	82	82	150.3	150.3	37.2	150.3	-0.78	-1.02	Thin	2
2019-02-20	311	Female	2002-08-26	197.85	36.3	154.94	-1.15	-2.69	Thin	126.6	126.6	155.4	155.5	57.4	155.5	-1.07	0.85	Normal	4
2019-02-20	452	Female	2003-12-25	181.88	36.3	160.02	-0.27	-3.15	Thin	84.4	84.4	161.4	161.4	38.3	161.4	-0.07	-2.79	Thin	4
2019-02-20	132	Female	2006-05-26	152.87	37.2	134.62	-2.97	0.69	Normal	82.2	82.2	149.5	149.4	37.3	149.5	-0.82	-0.87	Normal	1
2019-02-20	127	Female	2006-05-17	153.17	39.5	152.4	-0.42	-0.72	Normal	87.8	87.8	151	151	39.8	151	-0.62	-0.5	Normal	1
2019-02-20	162	Female	2006-05-10	153.4	39.9	142.24	-1.9	0.41	Normal	89.4	89.4	153.5	153.3	40.6	153.4	-0.29	-0.6	Normal	2
2019-02-20	161	Female	2006-07-19	151.1	40.8	144.78	-1.4	0.38	Normal	86	86	157.2	157.4	39	157.3	0.41	-1.33	Thin	2
2019-02-20	233	Female	2004-10-20	172.02	40.8	162.56	0.29	-2.1	Thin	100.8	100.8	164.3	164.1	45.7	164.2	0.52	-1.24	Thin	5
2019-02-20	312	Female	2005-04-09	166.41	40.8	139.7	-2.84	0.5	Normal	93	93	156.6	156.7	42.2	156.7	-0.39	-0.99	Normal	4
2019-02-20	322	Female	2004-11-02	171.6	40.8	134.62	-3.73	0.87	Normal	93	93	148.9	148.8	42.2	148.9	-1.67	-0.28	Normal	4
2019-02-20	351	Female	2004-09-30	172.68	40.8	165.1	0.64	-2.43	Thin	105.8	105.8	162.5	162.1	48	162.3	0.23	-0.65	Normal	5
2019-02-20	168	Female	2004-10-06	172.48	41.3	167.64	1.01	-2.61	Thin	97.2	97.2	163	163	44.1	163	0.34	-1.43	Thin	2
2019-02-20	212	Female	2005-06-24	163.91	41.3	154.94	-0.56	-0.91	Normal	90	90	154.9	154.9	40.8	154.9	-0.56	-1.01	Thin	5
2019-02-20	124	Female	2006-05-04	153.59	42.4	162.56	1.02	-1.24	Thin	92.6	92.6	161.3	161.5	42	161.4	0.86	-1.2	Thin	1
2019-02-20	241	Female	2005-03-12	167.33	42.6	162.56	0.42	-1.58	Thin	99	99	161.8	161.6	44.9	161.7	0.3	-1.02	Thin	4
2019-02-20	307	Female	2004-11-17	171.1	42.6	154.94	-0.79	-0.83	Normal	97.2	97.2	160.5	160.5	44.1	160.5	0.01	-1.13	Thin	4
2019-02-18	48	Female	2005-09-14	161.15	43.1	170.18	1.74	-2.19	Thin	110.6	110.6	168.5	168.3	50.2	168.4	1.49	-0.61	Normal	4
2019-02-20	120	Female	2005-10-25	159.87	44	157.48	-0.03	-0.55	Normal	86.8	86.8	159.4	159.4	39.4	159.4	0.25	-1.74	Thin	1
2019-02-20	420	Female	2004-01-28	180.76	44	167.64	0.86	-2.14	Thin	97.4	97.4	166.4	166.4	44.2	166.4	0.68	-1.96	Thin	6
2019-02-18	7	Female	2006-01-09	157.31	45.4	157.48	0.09	-0.24	Normal	108.4	108.4	156.9	157	49.2	157	0.02	0.4	Normal	3
2019-02-18	47	Female	2006-02-21	155.89	45.4	121.92	-4.96	2.67	Overweight	101.8	101.8	152.7	152.5	46.2	152.6	-0.54	0.39	Normal	4
2019-02-20	159	Female	2005-10-20	160.03	45.4	160.02	0.33	-0.56	Normal	98.8	98.8	158.1	158.3	44.8	158.2	0.07	-0.49	Normal	2
2019-02-20	169	Female	2005-10-20	160.03	45.4	165.1	1.06	-1.09	Thin	113.2	113.2	160.1	160.1	51.3	160.1	0.34	0.35	Normal	2
2019-02-20	239	Female	2004-11-18	171.07	45.4	152.4	-1.15	-0.07	Normal	92.4	92.4	151.5	151.6	41.9	151.6	-1.27	-0.61	Normal	4
2019-02-20	240	Female	2004-09-07	173.44	45.4	170.18	1.36	-1.99	Thin	113	113	170	169.9	51.3	170	1.33	-0.88	Normal	4
2019-02-20	316	Female	2005-07-09	163.42	45.4	152.4	-0.9	0.1	Normal	103	103	170.5	170.6	46.7	170.6	1.71	-1.52	Thin	4
2019-02-20	356	Female	2005-03-05	167.56	45.4	149.86	-1.42	0.24	Normal	103	103	149.4	149.5	46.7	149.5	-1.47	0.47	Normal	5
2019-02-18	10	Female	2006-04-17	154.09	45.8	154.94	-0.1	0.16	Normal	97.8	97.8	154.5	154.5	44.4	154.5	-0.17	-0.03	Normal	3
2019-02-18	17	Female	2006-04-18	154.05	45.8	162.56	1	-0.58	Normal	102	102	156.8	156.9	46.3	156.9	0.18	0.05	Normal	3
2019-02-20	164	Female	2006-08-27	149.82	46.3	157.48	0.52	0.11	Normal	105.6	105.6	155.6	155.4	47.9	155.5	0.23	0.53	Normal	2
2019-02-20	320	Female	2005-04-06	166.51	46.3	160.02	0.08	-0.57	Normal	105.2	105.2	163.4	163.3	47.7	163.4	0.57	-0.67	Normal	4
2019-02-20	166	Female	2006-04-20	154.05	47.2	162.56	1	-0.34	Normal	102.8	102.8	167.4	167.3	46.6	167.4	1.69	-0.93	Normal	2
2019-02-18	3	Female	2006-02-09	156.29	47.6	154.94	-0.22	0.37	Normal	95.6	95.6	155.4	155.4	43.4	155.4	-0.15	-0.35	Normal	3
2019-02-18	12	Female	2006-04-13	154.22	47.6	152.4	-0.48	0.65	Normal	107.6	107.6	156	156	48.8	156	0.04	0.5	Normal	3
2019-02-20	122	Female	2005-09-12	161.28	47.6	162.56	0.64	-0.47	Normal	113.6	113.6	164.2	164.1	51.5	164.2	0.88	-0.02	Normal	1
2019-02-20	348	Female	2005-01-12	169.26	47.6	157.48	-0.37	-0.17	Normal	124.4	124.4	158	158	56.4	158	-0.3	0.94	Normal	6
2019-02-18	44	Female	2006-06-15	152.15	48.1	162.56	1.11	-0.14	Normal	102	102	158.4	158.4	46.3	158.4	0.51	-0.04	Normal	4
2019-02-20	417	Female	2004-06-28	175.77	48.1	172.72	1.67	-1.77	Thin	109.4	109.4	169.8	169.9	49.6	169.9	1.27	-1.2	Thin	4
2019-02-20	121	Female	2006-08-13	150.28	49	157.48	0.49	0.5	Normal	109.8	109.8	154.6	154.6	49.8	154.6	0.07	0.85	Normal	1
2019-02-20	514	Female	2004-04-25	177.87	49	154.94	-0.94	0.11	Normal	107.4	107.4	157.3	157.3	48.7	157.3	-0.6	-0.16	Normal	5
2019-02-18	6	Female	2006-08-08	150.37	49.9	157.48	0.48	0.62	Normal	115.6	115.6	155.4	155.3	52.4	155.4	0.18	1.1	Overweight	3
2019-02-18	8	Female	2006-03-06	155.47	49.9	157.48	0.19	0.5	Normal	98.6	98.6	161	161	44.7	161	0.69	-0.67	Normal	3
2019-02-20	126	Female	2006-09-18	149.09	49.9	134.62	-2.75	2.35	Overweight	134.2	134.2	157.4	157.3	60.9	157.4	0.55	1.82	Overweight	1
2019-02-20	158	Female	2005-09-30	160.69	49.9	144.78	-1.89	1.41	Overweight	102.2	102.2	152.8	152.7	46.4	152.8	-0.74	0.28	Normal	2
2019-02-20	204	Female	2004-12-23	169.92	49.9	165.1	0.71	-0.55	Normal	107.8	107.8	161	161.2	48.9	161.1	0.13	-0.32	Normal	5
2019-02-20	309	Female	2005-01-19	169.03	49.9	147.32	-1.83	1.05	Overweight	103.8	103.8	156.2	156.3	47.1	156.3	-0.53	-0.13	Normal	4
2019-02-20	352	Female	2005-04-27	165.82	49.9	162.56	0.47	-0.21	Normal	89	89	169.8	169.9	40.4	169.9	1.53	-2.97	Thin	5
2019-02-20	383	Female	2004-06-02	176.62	49.9	152.4	-1.28	0.48	Normal	100	100	150.4	150.2	45.4	150.3	-1.59	0.02	Normal	3
2019-02-20	493	Female	2004-05-09	177.41	49.9	167.64	0.91	-0.96	Normal	117.8	117.8	166.4	166.3	53.4	166.4	0.73	-0.3	Normal	6
2019-02-21	584	Female	2003-06-16	188.22	49.9	160.02	-0.34	-0.39	Normal	110	110	160	159.9	49.9	160	-0.34	-0.39	Normal	6
2019-02-18	2	Female	2005-09-06	161.41	50.3	165.1	1	-0.28	Normal	118.6	118.6	173.1	173.3	53.8	173.2	2.17	-0.51	Normal	3
2019-02-20	271	Female	2005-05-21	165.03	50.3	157.48	-0.23	0.32	Normal	112.4	112.4	168.1	168	51	168.1	1.29	-0.55	Normal	5
2019-02-20	173	Female	2006-04-08	154.45	50.8	162.56	0.97	0.2	Normal	117.6	117.6	163.3	163.3	53.3	163.3	1.08	0.48	Normal	2
2019-02-18	41	Female	2005-10-21	159.93	51.3	160.02	0.34	0.36	Normal	113	113	157.5	157.5	51.3	157.5	-0.03	0.57	Normal	4
2019-02-18	4	Female	2006-01-04	157.47	51.7	162.56	0.82	0.25	Normal	118	118	160.9	161	53.5	161	0.59	0.62	Normal	3
2019-02-18	13	Female	2005-09-14	161.15	52.2	160.02	0.28	0.45	Normal	120.4	120.4	161.7	161.4	54.6	161.6	0.51	0.62	Normal	6
2019-02-18	16	Female	2005-12-20	157.96	52.2	160.02	0.43	0.52	Normal	111.6	111.6	156	156.1	50.6	156.1	-0.14	0.65	Normal	3
2019-02-20	163	Female	2005-11-24	158.88	52.2	162.56	0.75	0.28	Normal	133.2	133.2	164.8	165	60.4	164.9	1.09	1.05	Overweight	2
2019-02-20	247	Female	2005-08-27	161.81	52.2	175.26	2.45	-0.96	Normal	124.8	124.8	174	174	56.6	174	2.27	-0.19	Normal	4
2019-02-20	275	Female	2005-08-10	162.37	52.2	165.1	0.96	-0.03	Normal	103.6	103.6	163	163	47	163	0.66	-0.64	Normal	5
2019-02-20	308	Female	2004-12-21	169.99	52.2	160.02	-0.03	0.25	Normal	118	118	163.8	163.9	53.5	163.9	0.53	0.09	Normal	4
2019-02-20	416	Female	2002-11-08	195.42	52.2	162.56	-0.01	-0.38	Normal	114	114	161.6	161.5	51.7	161.6	-0.15	-0.36	Normal	6
2019-02-20	419	Female	2003-03-20	191.08	52.2	167.64	0.76	-0.8	Normal	124	124	162.3	162	56.2	162.2	-0.04	0.23	Normal	3
2019-02-20	497	Female	2004-03-06	179.52	52.2	162.56	0.14	-0.16	Normal	114.8	114.8	162.2	162	52.1	162.1	0.07	-0.13	Normal	6
2019-02-21	679	Female	2003-06-06	188.55	52.2	165.1	0.4	-0.53	Normal	109	109	161.3	161.2	49.4	161.3	-0.15	-0.6	Normal	6
2019-02-20	347	Female	2004-11-12	171.27	53.5	167.64	1.04	-0.28	Normal	117.4	117.4	167.7	168	53.3	167.9	1.08	-0.33	Normal	5
2019-02-20	350	Female	2004-11-21	170.97	53.5	165.1	0.68	-0.04	Normal	116.2	116.2	167.5	167.7	52.7	167.6	1.04	-0.38	Normal	5
2019-02-20	414	Female	2003-11-24	182.9	53.5	154.94	-1.02	0.62	Normal	116.2	116.2	155.4	155.2	52.7	155.3	-0.97	0.49	Normal	6
2019-02-20	485	Female	2003-05-28	188.81	53.5	165.1	0.4	-0.35	Normal	118.8	118.8	159.3	159.3	53.9	159.3	-0.45	0.22	Normal	5
2019-02-18	45	Female	2005-03-11	167.29	54.4	165.1	0.79	0.16	Normal	124	124	161.9	162	56.2	162	0.34	0.64	Normal	4
2019-02-20	130	Female	2006-02-20	155.99	54.4	165.1	1.26	0.43	Normal	118.8	118.8	163.2	163.3	53.9	163.3	1	0.51	Normal	1
2019-02-20	171	Female	2006-02-26	155.79	54.4	170.18	2	0	Normal	136.2	136.2	168.5	168.3	61.8	168.4	1.74	1	Normal	2
2019-02-20	244	Female	2005-03-04	167.59	54.4	162.56	0.41	0.37	Normal	135.6	135.6	161.6	161.6	61.5	161.6	0.27	1.22	Overweight	5
2019-02-20	310	Female	2005-04-27	165.82	54.4	165.1	0.84	0.19	Normal	114	114	170.6	170.5	51.7	170.6	1.63	-0.7	Normal	4
2019-02-20	313	Female	2005-08-14	162.23	54.4	160.02	0.24	0.7	Normal	123.4	123.4	161.9	161.7	56	161.8	0.49	0.74	Normal	4
2019-02-20	319	Female	2005-08-13	162.27	54.4	165.1	0.97	0.27	Normal	110.6	110.6	166	166.1	50.2	166.1	1.11	-0.41	Normal	6
2019-02-20	422	Female	2004-02-04	180.53	54.4	167.64	0.86	-0.33	Normal	107.8	107.8	169.8	169.5	48.9	169.7	1.16	-1.39	Thin	3
2019-02-20	449	Female	2002-09-18	197.09	54.4	162.56	-0.02	-0.09	Normal	118.4	118.4	161.1	161.1	53.7	161.1	-0.24	-0.06	Normal	6
2019-02-20	495	Female	2003-09-17	185.13	54.4	157.48	-0.68	0.49	Normal	111	111	155.5	155.6	50.3	155.6	-0.95	0.11	Normal	6
2019-02-21	542	Female	2004-04-21	178.04	54.4	165.1	0.53	-0.06	Normal	126	126	166.7	166.8	57.2	166.8	0.78	0.15	Normal	6
2019-02-20	129	Female	2006-01-25	156.85	54.9	162.56	0.85	0.68	Normal	118.8	118.8	160	160.3	53.9	160.2	0.51	0.75	Normal	1
2019-02-20	131	Female	2005-11-20	159.01	54.9	152.4	-0.72	1.41	Overweight	126.8	126.8	163.6	163.4	57.5	163.5	0.88	0.85	Normal	1
2019-02-19	57	Female	2006-04-12	154.28	56.7	175.26	2.82	-0.09	Normal	134.6	134.6	168.7	168.6	61.1	168.7	1.87	0.95	Normal	4
2019-02-20	482	Female	2004-06-08	176.43	56.7	160.02	-0.18	0.68	Normal					45.9	159.6	-0.24	-0.81	Normal	6
2019-02-21	519	Female	2004-01-24	180.93	56.7	157.48	-0.62	0.81	Normal	125.8	125.8	161.4	161.6	57.1	161.5	-0.04	0.53	Normal	6
2019-02-21	744	Female	2003-04-18	190.16	56.7	162.56	0.02	0.27	Normal	121.8	121.8	159.8	159.8	55.2	159.8	-0.39	0.32	Normal	6
2019-02-20	459	Female	2003-09-22	184.97	57.2	175.26	1.92	-0.7	Normal	127	127	175.2	175	57.6	175.1	1.9	-0.63	Normal	3
2019-02-20	170	Female	2005-02-25	167.82	59	157.48	-0.33	1.27	Overweight	104.4	104.4	152.2	152.2	47.4	152.2	-1.09	0.32	Normal	2
2019-02-20	237	Female	2005-07-28	162.79	59	160.02	0.22	1.18	Overweight	131	131	161.7	161.7	59.4	161.7	0.46	1.1	Overweight	5
2019-02-20	315	Female	2005-01-27	168.77	59	162.56	0.38	0.87	Normal	133.8	133.8	165	164.9	60.7	165	0.73	0.87	Normal	4
2019-02-20	318	Female	2005-06-07	164.47	59	162.56	0.52	0.96	Normal	162	162	166	165.8	73.5	165.9	1	1.94	Overweight	4
2019-02-20	423	Female	2004-01-21	180.99	59	170.18	1.22	0.04	Normal	136.6	136.6	170.3	170.2	62	170.3	1.24	0.37	Normal	3
2019-02-21	675	Female	2002-01-07	205.47	59	165.1	0.33	0.19	Normal	121.8	121.8	164.6	164.7	55.2	164.7	0.27	-0.25	Normal	6
2019-02-21	748	Female	2003-08-01	186.71	59	154.94	-1.07	1.18	Overweight	133.2	133.2	153.2	153.1	60.4	153.2	-1.32	1.44	Overweight	6
2019-02-21	763	Female	2002-12-19	194.1	59.9	162.56	-0.01	0.59	Normal	133.8	133.8	164.3	164.2	60.7	164.3	0.25	0.54	Normal	6
2019-02-20	388	Female	2004-05-14	177.25	60.3	172.72	1.65	0.05	Normal	134	134	172.1	172.1	60.8	172.1	1.56	0.16	Normal	3
2019-02-20	396	Female	2003-10-24	183.92	60.8	170.18	1.19	0.21	Normal	138.6	138.6	166.6	166.5	62.9	166.6	0.67	0.71	Normal	3
2019-02-20	128	Female	2006-08-23	149.95	61.2	165.1	1.61	1.31	Overweight	140.4	140.4	160.9	161.2	63.7	161.1	1.03	1.79	Overweight	1
2019-02-20	381	Female	2003-10-09	184.41	61.2	172.72	1.56	0.04	Normal	131.2	131.2	176.9	177.2	59.5	177.1	2.19	-0.55	Normal	3
2019-02-20	391	Female	2004-01-25	180.86	61.2	152.4	-1.36	1.64	Overweight	123.8	123.8	162.4	162.3	56.2	162.4	0.09	0.35	Normal	3
2019-02-20	458	Female	2004-07-23	174.95	61.7	170.18	1.32	0.45	Normal	128.2	128.2	169.3	169	58.2	169.2	1.18	0.13	Normal	6
2019-02-20	276	Female	2005-04-28	165.78	62.1	167.64	1.2	0.87	Normal	129.4	129.4	168.2	168.2	58.7	168.2	1.28	0.46	Normal	5
2019-02-21	750	Female	2002-11-15	195.22	62.6	165.1	0.36	0.67	Normal	146.6	146.6	164.9	165	66.5	165	0.35	1.05	Overweight	6
2019-02-18	14	Female	2006-04-03	154.55	63.5	165.1	1.34	1.42	Overweight	134	134	164.4	164.5	60.8	164.5	1.25	1.21	Overweight	3
2019-02-19	54	Female	2005-09-09	161.35	63.5	160.02	0.27	1.62	Overweight	178.6	178.6	162.7	162.7	81	162.7	0.66	2.6	Overweight	4
2019-02-19	56	Female	2005-11-01	159.61	63.5	154.94	-0.38	1.98	Overweight	151.4	151.4	161.6	161.7	68.7	161.7	0.59	1.95	Overweight	4
2019-02-20	167	Female	2006-01-20	157.01	63.5	167.64	1.57	1.19	Overweight	164.6	164.6	156.9	156.9	74.7	156.9	0.02	2.62	Overweight	2
2019-02-20	206	Female	2004-11-11	171.3	63.5	152.4	-1.16	1.95	Overweight	149.4	149.4		153.2	67.8	76.6	-12.1	13.98	Obese	6
2019-02-20	235	Female	2004-09-22	172.94	63.5	165.1	0.63	1.06	Overweight	138.2	138.2	168.3	168.3	62.7	168.3	1.09	0.74	Normal	5
2019-02-20	238	Female	2005-07-26	162.86	63.5	160.02	0.21	1.59	Overweight	137.4	137.4	162	161.9	62.3	162	0.5	1.35	Overweight	5
2019-02-20	317	Female	2004-09-04	173.54	63.5	165.1	0.62	1.05	Overweight	133.2	133.2	159.8	159.7	60.4	159.8	-0.15	1.14	Overweight	4
2019-02-21	550	Female	2004-04-07	178.5	63.5	170.18	1.26	0.58	Normal	129	129	171	171.1	58.5	171.1	1.39	-0.06	Normal	6
2019-02-20	246	Female	2005-02-14	168.18	64.9	160.02	0.03	1.62	Overweight	141.6	141.6	161.5	161.2	64.2	161.4	0.23	1.46	Overweight	5
2019-02-20	513	Female	2004-03-04	179.58	65.8	162.56	0.14	1.34	Overweight	141.2	141.2	164.9	164.8	64	164.9	0.48	1.01	Overweight	3
2019-02-20	321	Female	2005-02-27	167.75	67.6	162.56	0.41	1.67	Overweight	126.8	126.8	159.9	159.9	57.5	159.9	0.02	0.94	Normal	4
2019-02-20	281	Female	2005-04-23	165.95	68	172.72	1.93	1.06	Overweight	154.8	154.8	169.7	169.7	70.2	169.7	1.49	1.44	Overweight	5
2019-02-20	355	Female	2005-05-20	165.06	68	167.64	1.23	1.42	Overweight	193.8	193.8	168.3	168.6	87.9	168.5	1.35	2.6	Overweight	5
2019-02-20	453	Female	2004-02-09	180.37	68	170.18	1.23	0.99	Normal	154	154	172.4	172.4	69.9	172.4	1.56	1	Normal	3
2019-02-21	541	Female	2003-12-27	181.85	68	160.02	-0.27	1.67	Overweight	153	153	160	160.3	69.4	160.2	-0.24	1.76	Overweight	6
2019-02-21	540	Female	2004-04-22	178	68.9	157.48	-0.57	1.95	Overweight	150	150	154.9	155	68	155	-0.93	2.04	Overweight	3
2019-02-20	354	Female	2004-11-11	171.3	72.6	162.56	0.31	1.98	Overweight	182.2	182.2	159.1	158.7	82.6	158.9	-0.22	2.75	Overweight	6
2019-02-20	165	Female	2006-07-12	151.33	73.5	167.64	1.89	2.08	Overweight	167.2	167.2	162.9	162.9	75.8	162.9	1.21	2.47	Overweight	2
2019-02-20	393	Female	2004-05-14	177.25	74.8	162.56	0.18	2.05	Overweight	183.4	183.4	165.1	165.2	83.2	165.2	0.56	2.39	Overweight	3
2019-02-18	18	Female	2006-06-07	152.41	77.1	170.18	2.19	2.14	Overweight	136	136	173	173	61.7	173	2.6	0.73	Normal	3
2019-02-18	43	Female	2006-05-21	152.97	77.1	167.64	1.79	2.27	Overweight	221.4	221.4	165.4	165.3	100.4	165.4	1.47	3.5	Obese	4
2019-02-20	314	Female	2004-09-11	173.31	77.1	162.56	0.26	2.24	Overweight	158	158	165.1	165.1	71.7	165.1	0.62	1.73	Overweight	6
2019-02-20	387	Female	2003-10-12	184.31	77.1	154.94	-1.04	2.56	Overweight	187.8	187.8	150.6	150.8	85.2	150.7	-1.66	3.24	Obese	6
2019-02-20	389	Female	2003-12-20	182.05	77.1	162.56	0.1	2.14	Overweight	162.6	162.6	158.5	158.6	73.8	158.6	-0.48	2.17	Overweight	6
2019-02-20	125	Female	2006-05-08	153.46	78.9	158.75	0.48	2.8	Overweight	174.2	174.2	159.2	159.4	79	159.3	0.56	2.77	Overweight	1
2019-02-20	357	Female	2005-03-27	166.83	79.4	157.48	-0.3	2.71	Overweight	176.8	176.8	157.7	158	80.2	157.9	-0.23	2.73	Overweight	5
2019-02-18	11	Female	2006-03-22	154.94	81.6	172.72	2.41	2.22	Overweight	162.4	162.4	165	165.1	73.7	165.1	1.31	2.17	Overweight	3
2019-02-20	243	Female	2005-06-19	164.07	86.2	165.1	0.9	2.7	Overweight	191.2	191.2	161.8	161.7	86.7	161.8	0.42	2.87	Overweight	5
2019-02-20	344	Female	2004-09-18	173.08	86.2	165.1	0.63	2.59	Overweight	196.2	196.2	151.9	160	89	156	-0.69	3.2	Obese	5
2019-02-20	382	Female	2004-01-04	181.55	89.4	185.42	3.44	1.56	Overweight	176.4	176.4	181.7	181.5	80	181.6	2.88	1.16	Overweight	3
2019-02-20	221	Male	2005-05-17	165.16	31.3	144.78	-2.2	-2.32	Thin	81.8	81.8	145.1	145	37.1	145.1	-2.15	-0.57	Normal	3
2019-02-20	364	Male	2005-03-25	166.9	31.8	160.02	-0.33	-4.49	Thin	128	128	159.5	159.5	58.1	159.5	-0.4	1.33	Overweight	5
2019-02-19	60	Male	2005-12-10	158.32	33.6	139.7	-2.37	-0.58	Normal	59	59	141	141.2	26.8	141.1	-2.19	-3.37	Thin	4
2019-02-20	136	Male	2006-02-22	155.93	36.3	152.4	-0.48	-1.48	Thin	82.6	82.6	148.4	148.4	37.5	148.4	-1.02	-0.61	Normal	1
2019-02-20	187	Male	2006-07-14	151.26	36.3	157.48	0.59	-2.08	Thin	81.4	81.4	165.7	165.8	36.9	165.8	1.73	-3.19	Thin	2
2019-02-20	182	Male	2006-07-28	150.8	38.6	162.56	1.32	-2.09	Thin	85.8	85.8	157.8	157.8	38.9	157.8	0.67	-1.32	Thin	2
2019-02-20	262	Male	2004-11-15	171.17	39	152.4	-1.61	-1.22	Thin	92.2	92.2	155.3	155.3	41.8	155.3	-1.24	-0.91	Normal	4
2019-02-20	367	Male	2004-09-24	172.88	39	157.48	-1.07	-1.98	Thin	93	93	159.3	159.5	42.2	159.4	-0.82	-1.39	Thin	5
2019-02-20	330	Male	2005-03-04	167.59	39.5	142.24	-2.69	0.23	Normal	72.6	72.6	154.8	154.8	32.9	154.8	-1.06	-3.43	Thin	4
2019-02-20	365	Male	2005-01-05	169.49	39.5	154.94	-1.17	-1.38	Thin	83.6	83.6	152.5	152.4	37.9	152.5	-1.49	-1.48	Thin	5
2019-02-20	142	Male	2006-07-07	151.49	40.8	137.16	-2.21	1.37	Overweight	89	89	139.9	140	40.4	140	-1.82	1.04	Overweight	1
2019-02-20	137	Male	2005-11-18	159.08	41.7	162.56	0.62	-1.48	Thin	94.2	94.2	153.5	153.7	42.7	153.6	-0.58	-0.15	Normal	1
2019-02-20	147	Male	2006-01-20	157.01	42.2	157.48	0.11	-0.65	Normal	102.6	102.6	165.7	165.7	46.5	165.7	1.21	-0.69	Normal	2
2019-02-20	424	Male	2003-05-22	189.01	42.6	160.02	-1.55	-1.84	Thin	96.6	96.6	152.1	151.8	43.8	152	-2.58	-0.58	Normal	3
2019-02-20	138	Male	2006-04-09	154.41	43.1	160.02	0.67	-0.67	Normal	107.4	107.4	158.7	158.8	48.7	158.8	0.5	0.5	Normal	1
2019-02-20	186	Male	2006-03-27	154.84	43.1	157.48	0.29	-0.39	Normal	91.6	91.6	156.4	156.4	41.5	156.4	0.14	-0.61	Normal	2
2019-02-20	190	Male	2006-07-28	150.8	43.1	154.94	0.28	0.02	Normal	95.2	95.2	163.5	163.2	43.2	163.4	1.44	-0.95	Normal	2
2019-02-20	374	Male	2004-09-08	173.4	43.1	154.94	-1.43	-0.65	Normal	92.2	92.2	159.7	159.7	41.8	159.7	-0.81	-1.55	Thin	5
2019-02-19	58	Male	2005-09-24	160.85	43.3	152.4	-0.87	0.05	Normal	80.4	80.4	155	155.1	36.5	155.1	-0.52	-1.98	Thin	4
2019-02-20	177	Male	2006-05-23	152.97	43.5	162.56	1.14	-0.84	Normal	94.8	94.8	160.4	160.4	43	160.4	0.84	-0.7	Normal	2
2019-02-21	558	Male	2004-05-01	177.71	43.5	172.72	0.61	-3.03	Thin	137.4	137.4	177.7	177.8	62.3	177.8	1.26	0.03	Normal	5
2019-02-20	143	Male	2006-01-27	156.78	44.5	147.32	-1.24	0.87	Normal	84.2	84.2	155.1	155	38.2	155.1	-0.19	-1.34	Thin	2
2019-02-20	175	Male	2006-05-04	153.59	44.5	152.4	-0.3	0.46	Normal	101	101	155.7	155.9	45.8	155.8	0.17	0.35	Normal	2
2019-02-20	176	Male	2006-05-27	152.84	44.9	147.32	-0.93	1.03	Overweight	86.6	86.6	150.5	150.6	39.3	150.6	-0.48	-0.35	Normal	2
2019-02-18	25	Male	2005-11-24	158.82	45.4	154.94	-0.38	0.22	Normal	110.4	110.4	161.2	161.1	50.1	161.2	0.46	0.37	Normal	3
2019-02-19	61	Male	2005-11-29	158.69	45.4	152.4	-0.7	0.48	Normal	95.6	95.6	153.7	153.6	43.4	153.7	-0.53	-0.01	Normal	4
2019-02-19	63	Male	2003-10-22	183.95	45.4	180.34	1.27	-3.67	Thin	107	107	175.3	175	48.5	175.2	0.61	-2.26	Thin	4
2019-02-20	261	Male	2003-10-17	184.15	45.4	162.56	-1.02	-1.38	Thin	94.8	94.8	161.3	161.4	43	161.4	-1.17	-1.79	Thin	5
2019-02-20	300	Male	2005-07-26	162.86	45.4	162.56	0.31	-0.74	Normal	100.2	100.2	162.9	162.9	45.5	162.9	0.35	-0.76	Normal	5
2019-02-20	373	Male	2004-12-14	170.22	45.4	172.72	1.08	-2.27	Thin	108.8	108.9	170.7	170.8	49.4	170.8	0.83	-1.11	Thin	5
2019-02-20	404	Male	2003-09-22	184.97	45.4	170.18	-0.08	-2.38	Thin	105.8	105.8	170.7	170.8	48	170.8	0	-1.85	Thin	3
2019-02-20	431	Male	2003-01-21	192.99	45.4	175.26	0.27	-3.26	Thin	137	137	176.8	176.8	62.1	176.8	0.47	-0.28	Normal	4
2019-02-20	140	Male	2006-01-02	157.6	45.8	160.02	0.4	-0.21	Normal	104.8	104.8	163.2	163.3	47.5	163.3	0.84	-0.25	Normal	1
2019-02-20	179	Male	2006-06-19	152.08	45.8	152.4	-0.17	0.72	Normal	107.6	107.6	143.6	143.6	48.8	143.6	-1.38	1.85	Overweight	2
2019-02-20	430	Male	2004-02-29	179.71	45.8	170.18	0.17	-2.13	Thin	109.8	109.8	175.8	175.9	49.8	175.9	0.9	-1.93	Thin	3
2019-02-20	326	Male	2005-01-24	168.87	46.3	165.1	0.19	-1.04	Thin	108.4	108.4	165.8	165.7	49.2	165.8	0.28	-0.54	Normal
2019-02-20	371	Male	2005-05-05	165.55	46.7	162.56	0.1	-0.56	Normal	105.8	105.8	163.4	163.5	48	163.5	0.22	-0.41	Normal	6
2019-02-20	133	Male	2005-11-28	158.75	47.6	170.18	1.66	-1.04	Thin	119.4	119.4	175.9	175.9	54.2	175.9	2.42	-0.43	Normal	1
2019-02-20	144	Male	2004-11-29	170.71	47.6	182.88	2.36	-3.11	Thin	120.6	120.6	180.4	180.4	54.7	180.4	2.04	-1.2	Thin	2
2019-02-20	252	Male	2004-09-13	173.24	47.6	165.1	-0.11	-0.9	Normal	112.2	112.2	165.3	165.3	50.9	165.3	-0.08	-0.32	Normal	5
2019-02-20	301	Male	2005-07-15	163.22	47.6	180.34	2.62	-2.5	Thin	149.8	149.8	161.8	161.8	67.9	161.8	0.18	2.09	Overweight	5
2019-02-20	331	Male	2003-03-11	191.38	47.6	160.02	-1.63	-0.81	Normal	101.8	101.8	163.7	163.7	46.2	163.7	-1.16	-1.53	Thin	4
2019-02-20	183	Male	2005-09-15	161.18	48.1	167.64	1.12	-0.72	Normal	111.6	111.6	167.7	167.6	50.6	167.7	1.12	-0.27	Normal	2
2019-02-20	292	Male	2005-06-04	164.57	48.5	167.64	0.84	-0.75	Normal	107	107	166.4	166.4	48.5	166.4	0.68	-0.61	Normal	5
2019-02-20	145	Male	2006-02-01	156.62	49.9	180.34	3.21	-1.71	Thin	133.8	133.8	174.4	174.6	60.7	174.5	2.43	0.68	Normal	1
2019-02-20	296	Male	2004-10-07	172.45	49.9	165.1	-0.06	-0.45	Normal	135	135	164.5	164.4	61.2	164.5	-0.13	1.14	Overweight	5
2019-02-20	334	Male	2005-04-14	166.24	49.9	165.1	0.38	-0.27	Normal	105.8	105.8	168.9	169	48	169	0.89	-1.06	Thin	6
2019-02-20	402	Male	2003-12-11	182.34	49.9	165.1	-0.61	-0.72	Normal	93.8	93.8	163.1	162.7	42.5	162.9	-0.89	-2.07	Thin	3
2019-02-20	500	Male	2004-01-19	181.06	49.9	162.56	-0.87	-0.41	Normal	115.8	115.8	162.4	162.4	52.5	162.4	-0.89	0.03	Normal	3
2019-02-21	600	Male	2002-05-31	200.74	49.9	165.1	-1.25	-1.17	Thin	121.2	121.2	167.5	167.5	55	167.5	-0.94	-0.56	Normal	6
2019-02-20	141	Male	2005-10-01	160.66	50.8	165.1	0.82	0.05	Normal	116.2	116.2	169.3	169.4	52.7	169.4	1.39	-0.07	Normal	1
2019-02-18	19	Male	2006-08-10	150.31	51.3	162.56	1.37	0.65	Normal	114.4	114.4	159.5	159.5	51.9	159.5	0.95	1	Normal	3
2019-02-19	64	Male	2006-06-14	152.21	52.2	152.4	-0.18	1.56	Overweight	124	124	155.9	155.8	56.2	155.9	0.29	1.72	Overweight	4
2019-02-20	254	Male	2005-01-17	169.1	52.2	149.86	-1.81	1.39	Overweight	113.6	113.6	159.4	159.3	51.5	159.4	-0.57	0.47	Normal	5
2019-02-20	259	Male	2005-07-09	163.42	52.2	160.02	-0.07	0.66	Normal	121.2	121.2	158.4	158.3	55	158.4	-0.28	1.15	Overweight	5
2019-02-21	529	Male	2004-01-21	181.03	52.2	167.64	-0.22	-0.56	Normal	161.2	161.2	179	178.9	73.1	179	1.23	1.02	Overweight	6
2019-02-20	335	Male	2004-12-01	170.64	52.6	162.56	-0.27	0.3	Normal	139.6	139.6	164.8	164.9	63.3	164.9	0.04	1.36	Overweight	4
2019-02-20	251	Male	2004-06-20	176.03	53.1	160.02	-0.93	0.47	Normal	139.8	139.8	172.6	172.7	63.4	172.7	0.7	0.65	Normal	5
2019-02-20	148	Male	2005-05-11	165.36	53.5	181.61	2.61	-1.39	Thin	115.8	115.8	176.4	176.4	52.5	176.4	1.93	-0.99	Normal	2
2019-02-20	441	Male	2003-10-08	184.44	53.5	170.18	-0.06	-0.7	Normal	128.8	128.8	169.9	169.9	58.4	169.9	-0.09	0.07	Normal	6
2019-02-18	20	Male	2006-07-06	151.46	54.4	157.48	0.57	1.44	Overweight	172.2	172.2	149.5	149.6	78.1	149.6	-0.51	3.57	Obese	3
2019-02-19	66	Male	2005-12-25	157.83	54.4	154.94	-0.3	1.48	Overweight	120	120	162	162.1	54.4	162.1	0.66	0.91	Normal	4
2019-02-20	189	Male	2005-09-14	161.22	54.4	157.48	-0.23	1.21	Overweight	98.6	98.6	165.3	165.3	44.7	165.3	0.8	-1.17	Thin	2
2019-02-20	191	Male	2006-06-03	152.61	54.4	175.26	2.9	-0.15	Normal	140.6	140.6	174.4	174.4	63.8	174.4	2.78	1.13	Overweight	2
2019-02-20	213	Male	2005-01-14	169.2	54.4	167.64	0.49	0.12	Normal	112.2	112.2	162.5	162.8	50.9	162.7	-0.15	0.06	Normal	5
2019-02-20	214	Male	2003-11-18	183.1	54.4	175.26	0.66	-1.05	Thin	118.6	118.6	170.6	170.7	53.8	170.7	0.07	-0.67	Normal	6
2019-02-20	336	Male	2005-03-24	166.93	54.4	167.64	0.66	0.18	Normal	126	126	167.9	168	57.2	168	0.71	0.53	Normal	4
2019-02-20	361	Male	2004-05-08	177.45	54.4	165.1	-0.36	0.14	Normal	114.6	114.6	167	166.9	52	167	-0.11	-0.43	Normal	5
2019-02-20	465	Male	2003-12-09	182.41	54.4	175.26	0.69	-1.03	Thin	151.8	151.8	171.2	171	68.9	171.1	0.16	1.19	Overweight	4
2019-02-21	787	Male	2002-07-22	199.03	54.9	162.56	-1.54	-0.04	Normal	122.8	122.8	159	158.9	55.7	159	-2	0.41	Normal	6
2019-02-20	506	Male	2003-10-08	184.44	56.2	175.26	0.59	-0.78	Normal	115.4	115.4	163.9	164	52.3	164	-0.85	-0.25	Normal	6
2019-02-20	185	Male	2005-10-04	160.56	56.7	175.26	2.18	-0.03	Normal	141.8	141.8	178	178	64.3	178	2.54	0.7	Normal	2
2019-02-20	215	Male	2005-02-16	168.11	56.7	167.64	0.57	0.46	Normal	116.6	116.6	170	170.1	52.9	170.1	0.89	-0.33	Normal	3
2019-02-20	299	Male	2005-02-26	167.79	57.2	175.26	1.59	-0.16	Normal	130	130	177.4	177.4	59	177.4	1.86	-0.11	Normal	5
2019-02-20	505	Male	2003-01-28	192.76	58.1	170.18	-0.37	-0.19	Normal	129	129	170.4	170.4	58.5	170.4	-0.35	-0.15	Normal	3
2019-02-20	174	Male	2006-08-20	150.05	59	157.48	0.69	1.92	Overweight	171.2	171.2	160.5	160.6	77.7	160.6	1.12	2.92	Overweight	2
2019-02-20	180	Male	2005-10-26	159.84	59	175.26	2.24	0.31	Normal	146.6	146.6	165.7	165.8	66.5	165.8	0.99	1.8	Overweight	2
2019-02-20	181	Male	2006-07-18	151.13	59	160.02	0.95	1.73	Overweight	143.6	143.6	162	161.9	65.1	162	1.22	2.11	Overweight	2
2019-02-20	216	Male	2004-05-02	177.64	59	172.72	0.61	0.06	Normal	144.8	144.8	174	173	65.7	173.5	0.71	0.79	Normal	6
2019-02-20	226	Male	2004-10-30	171.7	59	175.26	1.3	-0.02	Normal	133.2	133.2	171.5	171.7	60.4	171.6	0.83	0.49	Normal	6
2019-02-20	249	Male	2003-12-09	182.41	59	172.72	0.36	-0.06	Normal	128	128	175.1	175	58.1	175.1	0.67	-0.42	Normal	4
2019-02-20	257	Male	2003-09-02	185.63	59	172.72	0.22	-0.14	Normal	139.8	139.8	169.9	169.8	63.4	169.9	-0.14	0.66	Normal	6
2019-02-20	338	Male	2004-05-28	176.79	59	160.02	-0.97	1.17	Overweight	113.2	113.2	162	162.1	51.3	162.1	-0.71	-0.02	Normal	4
2019-02-20	363	Male	2005-08-02	162.63	59	170.18	1.33	0.68	Normal	127.4	127.4	168.5	168.5	57.8	168.5	1.11	0.67	Normal	5
2019-02-21	689	Male	2002-05-07	201.53	59	165.1	-1.27	0.23	Normal	128	128	165	164.8	58.1	164.9	-1.29	0.13	Normal	6
2019-02-20	146	Male	2006-04-23	153.95	60.8	165.1	1.4	1.48	Overweight	135.4	135.4	167.4	167.5	61.4	167.5	1.72	1.36	Overweight	2
2019-02-20	256	Male	2005-08-27	161.81	61.2	167.64	1.06	1.15	Overweight	131	131	169.6	169.5	59.4	169.6	1.32	0.8	Normal	4
2019-02-20	327	Male	2004-01-06	181.49	61.2	170.18	0.08	0.47	Normal	139	139	173.6	173.6	63	173.6	0.52	0.39	Normal	4
2019-02-20	369	Male	2004-10-06	172.48	61.2	165.1	-0.06	1.1	Overweight	126	126	160.6	160.5	57.2	160.6	-0.64	1.02	Overweight	6
2019-02-20	436	Male	2004-01-31	180.67	61.2	175.26	0.77	0.04	Normal	136.4	136.4	177	177	61.9	177	1	-0.02	Normal	4
2019-02-20	263	Male	2004-10-09	172.39	62.6	172.72	0.93	0.64	Normal	148.6	148.6	172.5	172.6	67.4	172.6	0.91	1.15	Overweight	4
2019-02-20	134	Male	2005-09-19	161.05	63	162.56	0.45	1.7	Overweight	139.2	139.2	167.1	167.1	63.1	167.1	1.06	1.4	Overweight	1
2019-02-20	223	Male	2004-11-01	171.63	63.5	165.1	0	1.35	Overweight	150	150	162.9	162.9	68	162.9	-0.29	1.88	Overweight	5
2019-02-20	264	Male	2005-03-20	167.06	63.5	172.72	1.31	0.87	Normal	146	146	172.2	172.4	66.2	172.3	1.26	1.18	Overweight	4
2019-02-20	298	Male	2005-03-22	167	63.5	170.18	0.98	1.07	Overweight	143	143	176.9	176.9	64.9	176.9	1.86	0.69	Normal	5
2019-02-21	566	Male	2004-06-17	176.16	63.5	177.8	1.35	0.22	Normal	144.8	144.8	181	181.1	65.7	181.1	1.77	0.2	Normal	5
2019-02-20	324	Male	2004-12-07	170.45	64	154.94	-1.24	2.1	Overweight	97.8	97.8	165.4	165.4	44.4	165.4	0.12	-1.55	Thin	4
2019-02-20	368	Male	2005-03-31	166.7	64	162.56	0.01	1.67	Overweight	141.6	141.6	170.8	170.8	64.2	170.8	1.09	1.1	Overweight	5
2019-02-19	65	Male	2005-12-29	157.7	64.4	170.18	1.75	1.37	Overweight	156.8	156.8	177.7	177.8	71.1	177.8	2.77	1.44	Overweight	4
2019-02-20	260	Male	2004-10-08	172.42	64.4	157.48	-1.04	1.93	Overweight	147.8	147.8	164	163.9	67	164	-0.2	1.71	Overweight	4
2019-02-21	699	Male	2002-11-06	195.52	64.4	167.64	-0.79	0.76	Normal	137.8	137.8	164.6	164.8	62.5	164.7	-1.17	0.79	Normal	6
2019-02-20	290	Male	2005-06-29	163.75	65.8	157.48	-0.43	2.19	Overweight	117.8	117.8	157.1	157.1	53.4	157.1	-0.48	1.06	Overweight	5
2019-02-20	135	Male	2005-09-21	160.99	67.1	162.56	0.46	2.03	Overweight	169.4	169.4	165.3	165.4	76.8	165.4	0.84	2.48	Overweight	1
2019-02-20	289	Male	2004-09-11	173.31	67.1	170.18	0.54	1.28	Overweight	158.6	158.6	169.2	169.2	71.9	169.2	0.42	1.74	Overweight	5
2019-02-20	149	Male	2005-12-22	157.96	67.6	162.56	0.71	2.12	Overweight	138.6	138.6	166.1	166.1	62.9	166.1	1.18	1.52	Overweight	2
2019-02-19	62	Male	2006-08-08	150.41	68	142.24	-1.44	3.4	obese	89	89	142.6	142.6	40.4	142.6	-1.39	0.81	Normal	4
2019-02-20	184	Male	2006-07-03	151.62	68	162.56	1.25	2.27	Overweight	141.8	141.8	166.4	166.2	64.3	166.3	1.77	1.76	Overweight	2
2019-02-20	366	Male	2005-05-14	165.26	68	175.26	1.78	1.17	Overweight	135.4	135.4	171.5	171.7	61.4	171.6	1.31	0.78	Normal	6
2019-02-20	429	Male	2003-10-15	184.21	68	172.72	0.28	0.94	Normal	144.8	144.8	169	169.3	65.7	169.2	-0.17	0.99	Normal	3
2019-02-21	623	Male	2001-09-10	209.38	68	185.42	1.28	-0.65	Normal	153	153	182	182.2	69.4	182.1	0.84	-0.18	Normal	3
2019-02-21	678	Male	2002-01-01	205.67	68	167.64	-1.01	0.95	Normal	137.8	137.8	174.1	174.1	62.5	174.1	-0.17	-0.23	Normal	6
2019-02-20	151	Male	2005-09-23	160.92	68.5	152.4	-0.88	2.68	Overweight	120.2	120.2	155.8	155.8	54.5	155.8	-0.43	1.36	Overweight	2
2019-02-20	288	Male	2005-07-18	163.12	71.2	167.64	0.96	1.98	Overweight	121.8	121.8	163.7	163.6	55.2	163.7	0.44	0.74	Normal	5
2019-02-20	291	Male	2004-11-27	170.78	73	170.18	0.71	1.81	Overweight	163.2	163.2	169.1	169	74	169.1	0.57	1.94	Overweight	5
2019-02-20	253	Male	2005-06-29	163.75	74.8	162.56	0.24	2.47	Overweight	161.4	161.4	171.5	171.6	73.2	171.6	1.43	1.87	Overweight	4
2019-02-21	896	Male	2000-12-14	218.25	75.8	187.96	1.57	-0.13	Normal	172	172	185.1	185.1	78	185.1	1.19	0.33	Normal	3
2019-02-20	258	Male	2004-11-29	170.71	77.1	162.56	-0.27	2.5	Overweight	155.2	155.2	168.9	169	70.4	169	0.56	1.69	Overweight	4
2019-02-21	662	Male	2003-06-16	188.22	77.1	182.88	1.42	0.94	Normal	167.2	167.2	179.5	179.5	75.8	179.5	0.98	1.07	Overweight	5
2019-02-21	687	Male	2002-11-13	195.29	77.1	177.8	0.53	1.18	Overweight	181	181	177.3	177.4	82.1	177.4	0.48	1.59	Overweight	6
2019-02-20	250	Male	2005-06-02	164.63	78.9	167.64	0.84	2.42	Overweight	175.8	175.8	170.4	170.5	79.7	170.5	1.21	2.32	Overweight	5
2019-02-18	29	Male	2004-12-25	169.79	79.4	170.18	0.78	2.24	Overweight	197.4	197.4	176.9	176.8	89.5	176.9	1.65	2.43	Overweight	3
2019-02-20	398	Male	2003-08-16	186.18	79.8	177.8	0.85	1.54	Overweight	170	170	178.7	178.6	77.1	178.7	0.96	1.27	Overweight	3
2019-02-20	139	Male	2005-05-20	165.06	81.6	172.72	1.47	2.3	Overweight	224.6	224.6	180.3	180.3	101.9	180.3	2.46	2.85	Overweight	1
2019-02-20	152	Male	2006-07-17	151.16	81.6	162.56	1.29	2.99	Overweight	187	187	163.1	163.2	84.8	163.2	1.38	3.12	Obese	2
2019-02-20	255	Male	2004-09-29	172.71	81.6	180.34	1.89	1.75	Overweight	194.8	194.8	176.9	176.9	88.4	176.9	1.45	2.33	Overweight	5
2019-02-21	694	Male	2002-07-04	199.62	86.2	195.58	2.74	0.56	Normal	214.4	214.4	198.4	198.7	97.3	198.6	3.13	1.18	Overweight	6
2019-02-20	464	Male	2003-12-24	181.91	88.5	167.64	-0.26	2.68	Overweight	209.4	209.4	167.3	167.5	95	167.4	-0.3	2.97	Overweight	3
2019-02-20	473	Male	2004-02-01	180.63	89.4	182.88	1.75	1.94	Overweight	263.4	263.4	178.2	177.7	119.5	178	1.13	3.51	Obese	3
2019-02-21	592	Male	2001-10-07	208.49	90.7	195.58	2.63	0.77	Normal	190.4	190.4	191	191.1	86.4	191.1	2.04	0.76	Normal	6
2019-02-20	433	Male	2002-12-18	194.1	95.3	180.34	0.89	2.23	Overweight	212.4	212.4	178.2	178.2	96.3	178.2	0.62	2.4	Overweight	3
2019-02-20	178	Male	2006-06-02	152.64	97.5	175.26	2.9	3.08	obese	247.2	247.2	173.1	173.2	112.1	173.2	2.62	3.9	Obese	2

## Sheet: Sheet2
ID	Sex	Date of birth		ID	Last Name:	First Name:	Gender:	Weight 1 (lbs)	Weight 2 (lbs)	Height 1 (cm)	Height 2 (cm)	Mean Weight (kg)	Mean Height (cm)
2	Female	2005-09-06		2	Ashby	Abigail	F	118.6	118.6	173.1	173.3	53.7966	173.2
3	Female	2006-02-09		3	DaSilva	Anna-Marie	F	95.6	95.6	155.4	155.4	43.3639	155.4
4	Female	2006-01-04		4	Dell	Samiya	F	118	118	160.9	161	53.5244	160.95
5	Female	2005-04-12		5	Hall	Jadacia	F	85	85	153	153	38.5557	153
6	Female	2006-08-08		6	Hinds	Trashana	F	115.6	115.6	155.4	155.3	52.4358	155.35
7	Female	2006-01-09		7	Hope	Destinee	F	108.4	108.4	156.9	157	49.1699	156.95
8	Female	2006-03-06		8	King	Abia	F	98.6	98.6	161	161	44.7247	161
9	Female	2006-07-23		9	Lashley	Monique	F	81.4	81.4	143	143	36.9228	143
10	Female	2006-04-17		10	Mayers	Phobe	F	97.8	97.8	154.5	154.5	44.3618	154.5
11	Female	2006-03-22		11	Mohan	Sumieya	F	162.4	162.4	165	165.1	73.6642	165.05
12	Female	2006-04-13		12	O'Neale	Kristen	F	107.6	107.6	156	156	48.807	156
13	Female	2005-09-14		13	Oughterson	Danielle	F	120.4	120.4	161.7	161.4	54.6131	161.55
14	Female	2006-04-03		14	Prescod	Tianna	F	134	134	164.4	164.5	60.782	164.45
16	Female	2005-12-20		16	Tobiere	Morgan	F	111.6	111.6	156	156.1	50.6214	156.05
17	Female	2006-04-18		17	Williams	Jada	F	102	102	156.8	156.9	46.2669	156.85
18	Female	2006-06-07		18	Yearwood	Shanaé	F	136	136	173	173	61.6892	173
19	Male	2006-08-10		19	Blair	Micah	M	114.4	114.4	159.5	159.5	51.8915	159.5
20	Male	2006-07-06		20	Boyce	Theo	M	172.2	172.2	149.5	149.6	78.1094	149.55
25	Male	2005-11-24		25	Green	Jaden	M	110.4	110.4	161.2	161.1	50.0771	161.15
29	Male	2004-12-25		29	Jackson	Akiel	M	197.4	197.4	176.9	176.8	89.5401	176.85
41	Female	2005-10-21		41	Brathwaite	Gabrielle	F	113	113	157.5	157.5	51.2565	157.5
42	Female	2004-08-08		42	Bronton	Azaria	F	104	104	158.6	158.4	47.1741	158.5
43	Female	2006-05-21		43	Clarke	Giselle	F	221.4	221.4	165.4	165.3	100.426	165.35
44	Female	2006-06-15		44	Collymore	Tamia	F	102	102	158.4	158.4	46.2669	158.4
45	Female	2005-03-11		45	Cummings	Zara	F	124	124	161.9	162	56.246	161.95
46	Female	2006-06-09		46	Darbhunauth	Cherish	F	70.2	70.2	143.6	143.3	31.8425	143.45
47	Female	2006-02-21		47	Holford	Ezradeene	F	101.8	101.8	152.7	152.5	46.1762	152.6
48	Female	2005-09-14		48	Hoyte	Shawnica	F	110.6	110.6	168.5	168.3	50.1678	168.4
54	Female	2005-09-09		54	Stevenson	Arin	F	178.6	178.6	162.7	162.7	81.0124	162.7
55	Female	2006-01-29		55	Toppin	Kenya	F	102.8	103.2	160.6	160.5	46.7205	160.55
56	Female	2005-11-01		56	Yearwood	Amaris	F	151.4	151.4	161.6	161.7	68.6746	161.65
57	Female	2006-04-12		57	Yearwood	Arielle	F	134.6	134.6	168.7	168.6	61.0542	168.65
58	Male	2005-09-24		58	Alleyne	Matthew	M	80.4	80.4	155	155.1	36.4692	155.05
59	Male	2005-11-24		59	Atherley	Christian	M	128.8	128.8	152.6	152.8	58.4233	152.7
60	Male	2005-12-10		60	Benskin	Shaheim	M	59	59	141	141.2	26.7622	141.1
61	Male	2005-11-29		61	Branker	Samuel	M	95.6	95.6	153.7	153.6	43.3639	153.65
62	Male	2006-08-08		62	Campion**	Ethan	M	89	89	142.6	142.6	40.3701	142.6
63	Male	2003-10-22		63	Carter	Thierry	M	107	107	175.3	175	48.5349	175.15
64	Male	2006-06-14		64	Gill	Christopher	M	124	124	155.9	155.8	56.246	155.85
65	Male	2005-12-29		65	Gooding-Forde	Jadane	M	156.8	156.8	177.7	177.8	71.124	177.75
66	Male	2005-12-25		66	Griffith	Ronniequan	M	120	120	162	162.1	54.4316	162.05
67	Male	2006-07-20		67	Harris	Malique	M	82.2	82.2	160.6	160.7	37.2857	160.65
68	Male	2005-12-09		68	Harris	Theo	M	116.4	116.4	159.6	159.6	52.7987	159.6
69	Male	2005-11-25		69	Howard	Amir	M	83.8	83.8	148.4	148	38.0114	148.2
70	Male	2006-02-13		70	Hughes	James	M	86.8	86.8	149	148.8	39.3722	148.9
71	Male	2006-07-31		71	Lakhi	Mahmood	M	116.2	116.2	151.6	151.7	52.708	151.65
72	Male	2006-01-21		72	Lewis	Chad	M	117.8	117.8	165.4	165.4	53.4337	165.4
73	Male	2006-03-13		73	Pilgrim	Jaquan	M	129	129	169.5	169.4	58.514	169.45
120	Female	2005-10-25		120	Atwell	Cheyenne	F	86.8	86.8	159.4	159.4	39.3722	159.4
121	Female	2006-08-13		121	Boyce	Erin	F	109.8	109.8	154.6	154.6	49.805	154.6
122	Female	2005-09-12		122	Cooke	Nyeisha	F	113.6	113.6	164.2	164.1	51.5286	164.15
123	Female	2006-07-13		123	Daniel	Abigale	F	75.2	75.2	144.9	145.2	34.1105	145.05
124	Female	2006-05-04		124	Edwards	Lailah	F	92.6	92.6	161.3	161.5	42.0031	161.4
125	Female	2006-05-08		125	Henry	Krystyn	F	174.2	174.2	159.2	159.4	79.0166	159.3
126	Female	2006-09-18		126	Neblett	Natania	F	134.2	134.2	157.4	157.3	60.8727	157.35
127	Female	2006-05-17		127	Perry	Keona	F	87.8	87.8	151	151	39.8258	151
128	Female	2006-08-23		128	Sandiford	Tara	F	140.4	140.4	160.9	161.2	63.685	161.05
129	Female	2006-01-25		129	Smith	Solange	F	118.8	118.8	160	160.3	53.8873	160.15
130	Female	2006-02-20		130	Spencer-Layne	Skye	F	118.8	118.8	163.2	163.3	53.8873	163.25
131	Female	2005-11-20		131	Williams	Sierra	F	126.8	126.8	163.6	163.4	57.5161	163.5
132	Female	2006-05-26		132	Wood	Nia	F	82.2	82.2	149.5	149.4	37.2857	149.45
133	Male	2005-11-28		133	Alleyne	Ayden	M	119.4	119.4	175.9	175.9	54.1595	175.9
134	Male	2005-09-19		134	Balgobin	Kobe	M	139.2	139.2	167.1	167.1	63.1407	167.1
135	Male	2005-09-21		135	Beckles	Xavier	M	169.4	169.4	165.3	165.4	76.8393	165.35
136	Male	2006-02-22		136	Boyce	Keshon	M	82.6	82.6	148.4	148.4	37.4671	148.4
137	Male	2005-11-18		137	Brathwaite	Zephan	M	94.2	94.2	153.5	153.7	42.7288	153.6
138	Male	2006-04-09		138	Bryan	Israel	M	107.4	107.4	158.7	158.8	48.7163	158.75
139	Male	2005-05-20		139	Byer	Alex	M	224.6	224.6	180.3	180.3	101.878	180.3
140	Male	2006-01-02		140	Collymore	Joshua	M	104.8	104.8	163.2	163.3	47.537	163.25
141	Male	2005-10-01		141	DaCosta	David	M	116.2	116.2	169.3	169.4	52.708	169.35
142	Male	2006-07-07		142	Glace	Ethan	M	89	89	139.9	140	40.3701	139.95
143	Male	2006-01-27		143	Greene	Tariq	M	84.2	84.2	155.1	155	38.1929	155.05
144	Male	2004-11-29		144	Japal	Jakeel	M	120.6	120.6	180.4	180.4	54.7038	180.4
145	Male	2006-02-01		145	Kirton	Khriston	M	133.8	133.8	174.4	174.6	60.6913	174.5
146	Male	2006-04-23		146	Lord	Joel	M	135.4	135.4	167.4	167.5	61.417	167.45
147	Male	2006-01-20		147	Olutayo	Timothy	M	102.6	102.6	165.7	165.7	46.5391	165.7
148	Male	2005-05-11		148	O'Selmo	Dakota	M	115.8	115.8	176.4	176.4	52.5265	176.4
149	Male	2005-12-22		149	Perkins	Braedan	M	138.6	138.6	166.1	166.1	62.8685	166.1
151	Male	2005-09-23		151	Veira	Logan	M	120.2	120.2	155.8	155.8	54.5224	155.8
152	Male	2006-07-17		152	Walker	Khalil	M	187	187	163.1	163.2	84.8226	163.15
158	Female	2005-09-30		158	Alleyne	Ryanna	F	102.2	102.2	152.8	152.7	46.3576	152.75
159	Female	2005-10-20		159	Blakeley**	Jade	F	98.8	98.8	158.1	158.3	44.8154	158.2
160	Female	2005-10-20		160	Crawford	Brenika	F	83.6	83.6	155.8	155.7	37.9207	155.75
161	Female	2006-07-19		161	Croney	Kendra	F	86	86	157.2	157.4	39.0093	157.3
162	Female	2006-05-10		162	Deane	Erin	F	89.4	89.4	153.5	153.3	40.5516	153.4
163	Female	2005-11-24		163	Francis	Tamaya	F	133.2	133.2	164.8	165	60.4191	164.9
164	Female	2006-08-27		164	Greenidge	Ashlee	F	105.6	105.6	155.6	155.4	47.8998	155.5
165	Female	2006-07-12		165	Haynes	Ava	F	167.2	167.2	162.9	162.9	75.8414	162.9
166	Female	2006-04-20		166	Holford	Jahzara	F	102.8	102.8	167.4	167.3	46.6298	167.35
167	Female	2006-01-20		167	Lashley	Kyla	F	164.6	164.6	156.9	156.9	74.6621	156.9
168	Female	2004-10-06		168	McCarthy	Stelicia	F	97.2	97.2	163	163	44.0896	163
169	Female	2005-10-20		169	Ward	Haylee	F	113.2	113.2	160.1	160.1	51.3472	160.1
170	Female	2005-02-25		170	Wood	Hailee	F	104.4	104.4	152.2	152.2	47.3555	152.2
171	Female	2006-02-26		171	Weekes	Qodesh	F	136.2	136.2	168.5	168.3	61.7799	168.4
172	Female	2006-04-18		172	Williams	Jade	F	82	82	150.3	150.3	37.195	150.3
173	Female	2006-04-08		173	Worrell	Kiarra	F	117.6	117.6	163.3	163.3	53.343	163.3
174	Male	2006-08-20		174	Benskin	Jaquem	M	171.2	171.2	160.5	160.6	77.6558	160.55
175	Male	2006-05-04		175	Bostic	Logan	M	101	101	155.7	155.9	45.8133	155.8
176	Male	2006-05-27		176	Brown	Zephan	M	86.6	86.6	150.5	150.6	39.2815	150.55
177	Male	2006-05-23		177	Cao	Alan	M	94.8	94.8	160.4	160.4	43.001	160.4
178	Male	2006-06-02		178	Darlington	Dhamarion	M	247.2	247.2	173.1	173.2	112.129	173.15
179	Male	2006-06-19		179	Elie	John	M	107.6	107.6	143.6	143.6	48.807	143.6
180	Male	2005-10-26		180	Graham	Ryan	M	146.6	146.6	165.7	165.8	66.4973	165.75
181	Male	2006-07-18		181	Holder	Jayden	M	143.6	143.6	162	161.9	65.1365	161.95
182	Male	2006-07-28		182	Joseph	Darius	M	85.8	85.8	157.8	157.8	38.9186	157.8
183	Male	2005-09-15		183	Layne	Damonta	M	111.6	111.6	167.7	167.6	50.6214	167.65
184	Male	2006-07-03		184	Lewis	Nathan	M	141.8	141.8	166.4	166.2	64.3201	166.3
185	Male	2005-10-04		185	Marshall	Merrick	M	141.8	141.8	178	178	64.3201	178
186	Male	2006-03-27		186	McFarlane	Benjamin	M	91.6	91.6	156.4	156.4	41.5495	156.4
187	Male	2006-07-14		187	Motara	Zishan	M	81.4	81.4	165.7	165.8	36.9228	165.75
189	Male	2005-09-14		189	Walcott	Nathan	M	98.6	98.6	165.3	165.3	44.7247	165.3
190	Male	2006-07-28		190	Walcott	Tyler	M	95.2	95.2	163.5	163.2	43.1824	163.35
191	Male	2006-06-03		191	Worrell	Reece	M	140.6	140.6	174.4	174.4	63.7757	174.4
204	Female	2004-12-23		204	Feliciano	Skye	F	107.8	107.8	161	161.2	48.8978	161.1
206	Female	2004-11-11		206	Greaves	Lia-Marie	F	149.4	149.4		153.2	67.7674	76.6
212	Female	2005-06-24		212	Vaughan	Sakura	F	90	90	154.9	154.9	40.8237	154.9
213	Male	2005-01-14		213	Alleyne	Jelani	M	112.2	112.2	162.5	162.8	50.8936	162.65
214	Male	2003-11-18		214	Bishop	Ajani	M	118.6	118.6	170.6	170.7	53.7966	170.65
215	Male	2005-02-16		215	Bradshaw	Joshua	M	116.6	116.6	170	170.1	52.8894	170.05
216	Male	2004-05-02		216	Brathwaite	Azzaire	M	144.8	144.8	174	173	65.6808	173.5
221	Male	2005-05-17		221	Haynes	Jason	M	81.8	81.8	145.1	145	37.1042	145.05
223	Male	2004-11-01		223	Hunte	Demar	M	150	150	162.9	162.9	68.0396	162.9
226	Male	2004-10-30		226	Sanasie	Shaquille	M	133.2	133.2	171.5	171.7	60.4191	171.6
233	Female	2004-10-20		233	Alleyne	Danielle	F	100.8	100.8	164.3	164.1	45.7226	164.2
235	Female	2004-09-22		235	Austin-Trotman	Jeneesha	F	138.2	138.2	168.3	168.3	62.6871	168.3
237	Female	2005-07-28		237	Belle	Kenya	F	131	131	161.7	161.7	59.4212	161.7
238	Female	2005-07-26		238	Best	Merlicia	F	137.4	137.4	162	161.9	62.3242	161.95
239	Female	2004-11-18		239	Byer	Anesha	F	92.4	92.4	151.5	151.6	41.9124	151.55
240	Female	2004-09-07		240	Coward	Tia	F	113	113	170	169.9	51.2565	169.95
241	Female	2005-03-12		241	Marshall	Ciara	F	99	99	161.8	161.6	44.9061	161.7
243	Female	2005-06-19		243	Phillips	Leyan	F	191.2	191.2	161.8	161.7	86.7278	161.75
244	Female	2005-03-04		244	Scantlebury	Tahlia	F	135.6	135.6	161.6	161.6	61.5078	161.6
246	Female	2005-02-14		246	Wallerson	Samantha	F	141.6	141.6	161.5	161.2	64.2293	161.35
247	Female	2005-08-27		247	Williams	Cianne	F	124.8	124.8	174	174	56.6089	174
249	Male	2003-12-09		249	Ashby	Shakim	M	128	128	175.1	175	58.0604	175.05
250	Male	2005-06-02		250	Blades	Christopher	M	175.8	175.8	170.4	170.5	79.7424	170.45
251	Male	2004-06-20		251	Bruce	Paul	M	139.8	139.8	172.6	172.7	63.4129	172.65
252	Male	2004-09-13		252	Bryan	Chase	M	112.2	112.2	165.3	165.3	50.8936	165.3
253	Male	2005-06-29		253	Cadogan	Trevon	M	161.4	161.4	171.5	171.6	73.2106	171.55
254	Male	2005-01-17		254	Durant-Bowen	Mishon	M	113.6	113.6	159.4	159.3	51.5286	159.35
255	Male	2004-09-29		255	Gill	Christian	M	194.8	194.8	176.9	176.9	88.3607	176.9
256	Male	2005-08-27		256	Hutson	Keene	M	131	131	169.6	169.5	59.4212	169.55
257	Male	2003-09-02		257	Leacock	Kai	M	139.8	139.8	169.9	169.8	63.4129	169.85
258	Male	2004-11-29		258	Marshall	Shacore	M	155.2	155.2	168.9	169	70.3983	168.95
259	Male	2005-07-09		259	McConnie	Paul	M	121.2	121.2	158.4	158.3	54.976	158.35
260	Male	2004-10-08		260	Skinner-Bourne	Devonté	M	147.8	147.8	164	163.9	67.0416	163.95
261	Male	2003-10-17		261	Stanley	Luke	M	94.8	94.8	161.3	161.4	43.001	161.35
262	Male	2004-11-15		262	Taylor	Dujanna	M	92.2	92.2	155.3	155.3	41.8216	155.3
263	Male	2004-10-09		263	Wharton-Armstrong	Jaheem	M	148.6	148.6	172.5	172.6	67.4045	172.55
264	Male	2005-03-20		264	Williams	Satori	M	146	146	172.2	172.4	66.2252	172.3
271	Female	2005-05-21		271	Bryant	Paige	F	112.4	112.4	168.1	168	50.9843	168.05
275	Female	2005-08-10		275	Gill	Josée	F	103.6	103.6	163	163	46.9927	163
276	Female	2005-04-28		276	Goodridge	Trenesa	F	129.4	129.4	168.2	168.2	58.6955	168.2
281	Female	2005-04-23		281	Straker	Adanna	F	154.8	154.8	169.7	169.7	70.2168	169.7
282	Female	2005-06-15		282	Sykes	Amy	F	102	102	163.5	163.4	46.2669	163.45
288	Male	2005-07-18		288	Belle	Nicholai	M	121.8	121.8	163.7	163.6	55.2481	163.65
289	Male	2004-09-11		289	Boyce	Rashidi	M	158.6	158.6	169.2	169.2	71.9405	169.2
290	Male	2005-06-29		290	Cambridge	Joshua	M	117.8	117.8	157.1	157.1	53.4337	157.1
291	Male	2004-11-27		291	Chandler	Elijah	M	163.2	163.2	169.1	169	74.027	169.05
292	Male	2005-06-04		292	Clarke	Isaiah	M	107	107	166.4	166.4	48.5349	166.4
296	Male	2004-10-07		296	Maulvi	Abdullah	M	135	135	164.5	164.4	61.2356	164.45
298	Male	2005-03-22		298	Parris	Josiah	M	143	143	176.9	176.9	64.8644	176.9
299	Male	2005-02-26		299	Ward	Jelan	M	130	130	177.4	177.4	58.9676	177.4
300	Male	2005-07-26		300	Warren	Tye	M	100.2	100.2	162.9	162.9	45.4504	162.9
301	Male	2005-07-15		301	Yarde	Aaron	M	149.8	149.8	161.8	161.8	67.9488	161.8
307	Female	2004-11-17		307	Brathwaite	Mikala	F	97.2	97.2	160.5	160.5	44.0896	160.5
308	Female	2004-12-21		308	Broomes	Aaliyah	F	118	118	163.8	163.9	53.5244	163.85
309	Female	2005-01-19		309	Carter	Tania	F	103.8	103.8	156.2	156.3	47.0834	156.25
310	Female	2005-04-27		310	Clarke	Gabrielle	F	114	114	170.6	170.5	51.7101	170.55
311	Female	2002-08-26		311	Cutting-Blenman	Osé	F	126.6	126.6	155.4	155.5	57.4254	155.45
312	Female	2005-04-09		312	Edey	Dahlia	F	93	93	156.6	156.7	42.1845	156.65
313	Female	2005-08-14		313	Friday	Janiah	F	123.4	123.4	161.9	161.7	55.9739	161.8
314	Female	2004-09-11		314	Haynes	Georgina	F	158	158	165.1	165.1	71.6683	165.1
315	Female	2005-01-27		315	Humphrey	Kenya	F	133.8	133.8	165	164.9	60.6913	164.95
316	Female	2005-07-09		316	Jordan	Jayna	F	103	103	170.5	170.6	46.7205	170.55
317	Female	2004-09-04		317	Maynard	Shaliyah	F	133.2	133.2	159.8	159.7	60.4191	159.75
318	Female	2005-06-07		318	Newton	Destiny	F	162	162	166	165.8	73.4827	165.9
319	Female	2005-08-13		319	Rock	Kristen	F	110.6	110.6	166	166.1	50.1678	166.05
320	Female	2005-04-06		320	Shepherd	Arielle	F	105.2	105.2	163.4	163.3	47.7184	163.35
321	Female	2005-02-27		321	Walcott	Rochelle	F	126.8	126.8	159.9	159.9	57.5161	159.9
322	Female	2004-11-02		322	Wiggins	Avornique	F	93	93	148.9	148.8	42.1845	148.85
324	Male	2004-12-07		324	Bispham	Donté	M	97.8	97.8	165.4	165.4	44.3618	165.4
325	Male	2005-07-19		325	Bourne Jr.	Sherwin	M	141.8	141.8	172.5	172.2	64.3201	172.35
326	Male	2005-01-24		326	Codrington	Shamarri	M	108.4	108.4	165.8	165.7	49.1699	165.75
327	Male	2004-01-06		327	Cummins	Jayden	M	139	139	173.6	173.6	63.05	173.6
330	Male	2005-03-04		330	Hurley	Joshua	M	72.6	72.6	154.8	154.8	32.9311	154.8
331	Male	2003-03-11		331	King	Zidaniel	M	101.8	101.8	163.7	163.7	46.1762	163.7
334	Male	2005-04-14		334	Quimby-Ward	Zaccheo	M	105.8	105.8	168.9	169	47.9906	168.95
335	Male	2004-12-01		335	Rampersaud	Rahul	M	139.6	139.6	164.8	164.9	63.3221	164.85
336	Male	2005-03-24		336	Seale	Sharique	M	126	126	167.9	168	57.1532	167.95
338	Male	2004-05-28		338	Webb	Joshua	M	113.2	113.2	162	162.1	51.3472	162.05
344	Female	2004-09-18		344	Alleyne	Keimah	F	196.2	196.2	151.9	160	88.9957	155.95
347	Female	2004-11-12		347	Branch	Zara	F	117.4	117.4	167.7	168	53.2523	167.85
348	Female	2005-01-12		348	Brathwaite	Shamara	F	124.4	124.4	158	158	56.4275	158
350	Female	2004-11-21		350	Catwell	Kayleigh	f	116.2	116.2	167.5	167.7	52.708	167.6
351	Female	2004-09-30		351	Catwell-Thorpe	Jaliyah	F	105.8	105.8	162.5	162.1	47.9906	162.3
352	Female	2005-04-27		352	Davis	Felina	F	89	89	169.8	169.9	40.3701	169.85
354	Female	2004-11-11		354	Haynes	Aaliayah	F	182.2	182.2	159.1	158.7	82.6454	158.9
355	Female	2005-05-20		355	Holder	Danielle	F	193.8	193.8	168.3	168.6	87.9071	168.45
356	Female	2005-03-05		356	Lowe	Risa	F	103	103	149.4	149.5	46.7205	149.45
357	Female	2005-03-27		357	Mayers	Tyshoina	F	176.8	176.8	157.7	158	80.196	157.85
361	Male	2004-05-08		361	Boucher	Joshua	M	114.6	114.6	167	166.9	51.9822	166.95
363	Male	2005-08-02		363	Delany	Riley	M	127.4	127.4	168.5	168.5	57.7883	168.5
364	Male	2005-03-25		364	Durant	Nicholas	M	128	128	159.5	159.5	58.0604	159.5
365	Male	2005-01-05		365	Godson	Matthew	M	83.6	83.6	152.5	152.4	37.9207	152.45
366	Male	2005-05-14		366	Jackman	Barry	M	135.4	135.4	171.5	171.7	61.417	171.6
367	Male	2004-09-24		367	Lee	Tajae	M	93	93	159.3	159.5	42.1845	159.4
368	Male	2005-03-31		368	Martindale	Malcolm	M	141.6	141.6	170.8	170.8	64.2293	170.8
369	Male	2004-10-06		369	Morris	Demarcus	M	126	126	160.6	160.5	57.1532	160.55
371	Male	2005-05-05		371	Peter-Gooding	Xavier	M	105.8	105.8	163.4	163.5	47.9906	163.45
373	Male	2004-12-14		373	Went	Aaron	M	108.8	108.9	170.7	170.8	49.374	170.75
374	Male	2004-09-08		374	Williams	Josiah	M	92.2	92.2	159.7	159.7	41.8216	159.7
381	Female	2003-10-09		381	Boyce	Jeliah	F	131.2	131.2	176.9	177.2	59.5119	177.05
382	Female	2004-01-04		382	Chapman-Goodluck	Tenielle	F	176.4	176.4	181.7	181.5	80.0145	181.6
383	Female	2004-06-02		383	Clarke	Kayla	F	100	100	150.4	150.2	45.3597	150.3
387	Female	2003-10-12		387	Gamble	Ashleigh	F	187.8	187.8	150.6	150.8	85.1855	150.7
388	Female	2004-05-14		388	Gooding	Ella	F	134	134	172.1	172.1	60.782	172.1
389	Female	2003-12-20		389	Greaves	Dania	F	162.6	162.6	158.5	158.6	73.7549	158.55
391	Female	2004-01-25		391	Phillips	Malydia	F	123.8	123.8	162.4	162.3	56.1553	162.35
393	Female	2004-05-14		393	Sealey	Hannah	F	183.4	183.4	165.1	165.2	83.1897	165.15
396	Female	2003-10-24		396	Wyndham-Gittens	Lucia	F	138.6	138.6	166.6	166.5	62.8685	166.55
398	Male	2003-08-16		398	Babb	Dondré	M	170	170	178.7	178.6	77.1115	178.65
402	Male	2003-12-11		402	Griffith	Rashawn	M	93.8	93.8	163.1	162.7	42.5474	162.9
404	Male	2003-09-22		404	Huggins	Stefan	M	105.8	105.8	170.7	170.8	47.9906	170.75
414	Female	2003-11-24		414	Clarke	Danielle	F	116.2	116.2	155.4	155.2	52.708	155.3
416	Female	2002-11-08		416	Greenidge	Serena	F	114	114	161.6	161.5	51.7101	161.55
417	Female	2004-06-28		417	Griffith	Rashonna	F	109.4	109.4	169.8	169.9	49.6235	169.85
419	Female	2003-03-20		419	Lynch	Roshanna	F	124	124	162.3	162	56.246	162.15
420	Female	2004-01-28		420	Moore	Alala	F	97.4	97.4	166.4	166.4	44.1804	166.4
421	Female	2004-02-05		421	Thorpe	Chanté	F	120.2	120.2	156.4	156.6	54.5224	156.5
422	Female	2004-02-04		422	Yarde	Destiny	F	107.8	107.8	169.8	169.5	48.8978	169.65
423	Female	2004-01-21		423	Yearwood	Gabriela	F	136.6	136.6	170.3	170.2	61.9614	170.25
424	Male	2003-05-22		424	Austin	Johnathan	M	96.6	96.6	152.1	151.8	43.8175	151.95
429	Male	2003-10-15		429	Francis	Andrew John	M	144.8	144.8	169	169.3	65.6808	169.15
430	Male	2004-02-29		430	Gill	Zyaire	M	109.8	109.8	175.8	175.9	49.805	175.85
431	Male	2003-01-21		431	Ince	Shamar	M	137	137	176.8	176.8	62.1428	176.8
432	Male	2003-11-28		432	Padmore	Tyrese	M					0	0
433	Male	2002-12-18		433	Payne	Tyrese	M	212.4	212.4	178.2	178.2	96.344	178.2
436	Male	2004-01-31		436	Taylor	Jaidan	M	136.4	136.4	177	177	61.8706	177
441	Male	2003-10-08		441	Yarde	Adrian	M	128.8	128.8	169.9	169.9	58.4233	169.9
449	Female	2002-09-18		449	Cyrus	Kenyia	F	118.4	118.4	161.1	161.1	53.7059	161.1
452	Female	2003-12-25		452	Kellman	Nailah	F	84.4	84.4	161.4	161.4	38.2836	161.4
453	Female	2004-02-09		453	Lashley	Destiny	F	154	154	172.4	172.4	69.8539	172.4
457	Female	2004-02-29		457	Weekes	Chelsea	F			160.9	160.8	0	160.85
458	Female	2004-07-23		458	White	Yana	F	128.2	128.2	169.3	169	58.1511	169.15
459	Female	2003-09-22		459	Williams	Skyyla	F	127	127	175.2	175	57.6068	175.1
464	Male	2003-12-24		464	Codrington	Jurrell	M	209.4	209.4	167.3	167.5	94.9832	167.4
465	Male	2003-12-09		465	Cumberbatch	Joshua	M	151.8	151.8	171.2	171	68.856	171.1
473	Male	2004-02-01		473	London	Dominic	M	263.4	263.4	178.2	177.7	119.477	177.95
481	Female	2003-06-28		481	Addison	Vivica	F	141.2	141.2	160.4	160.5	64.0479	160.45
482	Female	2004-06-08		482	Blunte	Jayda	F					0	0
484	Female	2004-02-21		484	Boyce	Tianna	F					0	0
485	Female	2003-05-28		485	Carvalho	Kiara	F	118.8	118.8	159.3	159.3	53.8873	159.3
488	Female	2002-10-20		488	Gittens	Angel	F					0	0
493	Female	2004-05-09		493	Maitland	Richanna	F	117.8	117.8	166.4	166.3	53.4337	166.35
495	Female	2003-09-17		495	Smith	Rishanna	F	111	111	155.5	155.6	50.3493	155.55
497	Female	2004-03-06		497	White	Chloe	F	114.8	114.8	162.2	162	52.0729	162.1
500	Male	2004-01-19		500	Davis	J'Noy	M	115.8	115.8	162.4	162.4	52.5265	162.4
505	Male	2003-01-28		505	Roett	Nathan	M	129	129	170.4	170.4	58.514	170.4
506	Male	2003-10-08		506	Springer	Deyonté	M	115.4	115.4	163.9	164	52.3451	163.95
513	Female	2004-03-04		513	Gill	Kenya	F	141.2	141.2	164.9	164.8	64.0479	164.85
514	Female	2004-04-25		514	Griffith	Abbigail	F	107.4	107.4	157.3	157.3	48.7163	157.3
519	Female	2004-01-24		519	Oliver	Chemya	F	125.8	125.8	161.4	161.6	57.0625	161.5
529	Male	2004-01-21		529	Nicholls	Jaedon	M	161.2	161.2	179	178.9	73.1198	178.95
540	Female	2004-04-22		540	Bascombe	Xinara	F	150	150	154.9	155	68.0396	154.95
541	Female	2003-12-27		541	Browne	Janae	F	153	153	160	160.3	69.4003	160.15
542	Female	2004-04-21		542	Bryan	Shannon	F	126	126	166.7	166.8	57.1532	166.75
550	Female	2004-04-07		550	Lewis	Jenecia	F	129	129	171	171.1	58.514	171.05
558	Male	2004-05-01		558	Bannister	Jaheim	M	137.4	137.4	177.7	177.8	62.3242	177.75
566	Male	2004-06-17		566	Williams	Jakabi	M	144.8	144.8	181	181.1	65.6808	181.05
584	Female	2003-06-16		584	Prescod	Charri	F	110	110	160	159.9	49.8957	159.95
592	Male	2001-10-07		592	Forde	Tristan	M	190.4	190.4	191	191.1	86.3649	191.05
600	Male	2002-05-31		600	Walcott	Duncan	M	121.2	121.2	167.5	167.5	54.976	167.5
623	Male	2001-09-10		623	Grant	Joshav	M	153	153	182	182.2	69.4003	182.1
662	Male	2003-06-16		662	Patrick	Kai	M	167.2	167.2	179.5	179.5	75.8414	179.5
675	Female	2002-01-07		675	Davis	Kiann	F	121.8	121.8	164.6	164.7	55.2481	164.65
678	Male	2002-01-01		678	Howell	Akil	M	137.8	137.8	174.1	174.1	62.5057	174.1
679	Female	2003-06-06		679	Mason	Amery	F	109	109	161.3	161.2	49.4421	161.25
687	Male	2002-11-13		687	Greaves	Kyresse	M	181	181	177.3	177.4	82.1011	177.35
689	Male	2002-05-07		689	Johnson	Akeel	M	128	128	165	164.8	58.0604	164.9
694	Male	2002-07-04		694	Sealy	Brandon	M	214.4	214.4	198.4	198.7	97.2512	198.55
699	Male	2002-11-06		699	Walcott	Jaden	M	137.8	137.8	164.6	164.8	62.5057	164.7
744	Female	2003-04-18		744	Begg	Dana	F	121.8	121.8	159.8	159.8	55.2481	159.8
748	Female	2003-08-01		748	Gittens	Asha	F	133.2	133.2	153.2	153.1	60.4191	153.15
750	Female	2002-11-15		750	Griffith	Shonnelle	F	146.6	146.6	164.9	165	66.4973	164.95
763	Female	2002-12-19		763	Walkes	Mishay	F	133.8	133.8	164.3	164.2	60.6913	164.25
787	Male	2002-07-22		787	Thorpe	Shadique	M	122.8	122.8	159	158.9	55.7017	158.95
896	Male	2000-12-14		896	King	Kodie	M	172	172	185.1	185.1	78.0187	185.1
