# Supplementary material for: Electronic based reported anthropometry—A useful tool for interim monitoring of obesity prevalence in developing states
Source: PLoS One. 2020 Dec 7;15(12):e0243202. doi: 10.1371/journal.pone.0243202 (PMC7721176; doi:10.1371/journal.pone.0243202)
Supplement: S3 Data — (XLS) [file pone.0243202.s009.xls]

## Sheet: Sheet1
ID	Sr.No.	Response No	Start Time	End Time	Participation Status	1.I agree to allow my child to take part in the BARBADOS CHILDREN'S HEALTH AND NUTRITION STUDY.	2(a). Student Demographics. : Sex	2(b). Student Demographics. : Date of Birth	2(c). Student Demographics. : Email Address	3(a). What did you take your weight in: What is your Weight ?	4(a). Please enter your weight here: What is your Weight ?	5(a). What did you take your height in ?: What is your Height ?	6(a). Please enter your height here.: What is your Height ?	7.What is todays date ?	8.What Form are you in ?	9.Who do you live with ?	14.Did you buy food form the Canteen LAST TERM ?	15.Why did you not buy food from the Canteen Last Term?	16.What meal(s) did you eat from the canteen Last Term?					17.Do you buy food form the Canteen NOW ?	18.Why do you not buy food from the Canteen NOW ?	19.What meal(s) do you eat from the canteen NOW ?					20.How many times a week do you buy Fresh Fruit from the Canteen?	21.I purchase Fresh Fruit from the Canteen because	22.I do not buy Fresh Fruit from the Canteen because	23.How many times a week do you buy Ham and Cheese Croissants ?	24.I purchase Ham and Cheese Croissants because	25.I DO NOT buy Ham and Cheese Croissants because	26.How many times a week do you buy Muffins ?	27.I purchase Muffins because	28.I DO NOT buy Muffins because	29.How many times a week do you buy Pancakes ?	30.I purchase Pancakes because	31.I DO NOT buy Pancakes because	32.How many times a week do you buy Omelet and Toast ?	33.I purchase Omelet and Toast because	34.I DO NOT buy Omelet and Toast because	35.How many times a week do you buy Pizza ?	36.I purchase Pizza because	37.I DO NOT buy Pizza because	38.How many times a week do you buy Hot Dogs ?
9	5	6	2/6/2019 13:18	2/6/2019 13:25	Incomplete	YES I AGREE	Female	23/07/2006		in Pounds (Lbs)	74.8	In Centemeters (cm)	144.7	02/20/2019	Form 2
20	2	3	2/5/2019 17:00	2/5/2019 17:04	Incomplete	YES I AGREE	Male	6/7/2006		in Pounds (Lbs)	120	In Inches (in's)	4 ft 1	2019-02-15	Form 2
23	3	5	2/5/2019 20:31	2/5/2019 20:36	Incomplete	YES I AGREE	Male	14/4/2006						2019-02-17	Form 2
26	68	4	2/5/2019 19:41	2/26/2019 22:05	Incomplete	YES I AGREE	Male	08/03/2006						2019-02-17	Form 2
41	1	2	2/5/2019 15:07	2/5/2019 15:11	Incomplete	YES I AGREE	Female	21/10/2005		in Pounds (Lbs)	113	In Inches (in's)	5 ft 3	02/15/2019	Form 2
55	61	62	2/20/2019 17:47	2/20/2019 18:14	Complete	YES I AGREE	Female	29/01/2006		in Pounds (Lbs)	102.8 lbs	In Inches (in's)	5'3"	02/20/2019	Form 2	Mom	Yes I purchased food from the Canteen LAST TERM.				Lunch			I never purchased food from the Canteen NOW.	I don't buy food now since the lines are often too long and move at a slow pace						I never purchase Fresh Fruit from the Canteen		Other (Please specify):I don't often eat fruits.	I never buy Ham and Cheese Croissants		Other (Please specify):I don't often eat ham and cheese croissants.	I never buy Muffins		I do not like it	I never buy Pancakes		I do not like it	I never buy Omelet and Toast		I do not like it	I never buy Pizza		I do not like it	I never buy Hot Dogs
67	45	46	2/15/2019 18:59	2/15/2019 19:10	Complete	YES I AGREE	Male	20/07/2006		in Pounds (Lbs)	60	In Inches (in's)	62	02/15/2019	Form 2	Extended Family (i.e. Grandmother, Grandfather, aunts, uncles, etc.)	I never purchased food from the Canteen LAST TERM.	Because I bring my own lunch						I never purchased food from the Canteen NOW.	Because I bring my own lunch						I never purchase Fresh Fruit from the Canteen		I bring Fresh Fruit from home.	I never buy Ham and Cheese Croissants		It is expensive	I never buy Muffins		I do not like it	I never buy Pancakes		Other (Please specify):Because I don't want to	I never buy Omelet and Toast		Other (Please specify):Because I don't want to	I never buy Pizza		Other (Please specify):Because I don't want to	I never buy Hot Dogs
68	67	68	2/26/2019 20:00	2/26/2019 20:11	Complete	YES I AGREE	Male	09/12/2005		in Kilograms (KG)	53.1	In Centemeters (cm)	159	02/26/2019	Form 2	Extended Family (i.e. Grandmother, Grandfather, aunts, uncles, etc.)	Yes I purchased food from the Canteen LAST TERM.				Lunch			Yes I buy food from the Canteen NOW.				Lunch			I never purchase Fresh Fruit from the Canteen			once a week	I like it		I never buy Muffins			I never buy Pancakes			I never buy Omelet and Toast			three times a week	I like it		I never buy Hot Dogs
121	47	48	2/15/2019 22:09	2/15/2019 22:23	Incomplete	YES I AGREE	Female	13/08/2006		in Pounds (Lbs)	105	In Inches (in's)	61	02/15/2019	Form 2	Mom	Yes I purchased food from the Canteen LAST TERM.				Lunch	Evening Snack		I never purchased food from the Canteen NOW.	I bring lunch from hime						I never purchase Fresh Fruit from the Canteen		I do not like it	I never buy Ham and Cheese Croissants		Other (Please specify):I do not want to	once a week	I like it		I never buy Pancakes		Other (Please specify):I do not want to	I never buy Omelet and Toast		Other (Please specify):I do not want to	I never buy Pizza		Other (Please specify):I do not want to	I never buy Hot Dogs
140	55	56	2/17/2019 18:45	2/17/2019 19:06	Incomplete	YES I AGREE	Male	2/1/2006		in Pounds (Lbs)	95 Lbs	In Inches (in's)	5'4	2/17/2019	Form 2	Both Mom and Dad	Yes I purchased food from the Canteen LAST TERM.				Lunch			Yes I buy food from the Canteen NOW.				Lunch			I never purchase Fresh Fruit from the Canteen		I bring Fresh Fruit from home.	I never buy Ham and Cheese Croissants		Other (Please specify):Not interested	once a week	I like it		I never buy Pancakes		Other (Please specify):Not interested	I never buy Omelet and Toast		Other (Please specify):Not interested	once a week	I like it		I never buy Hot Dogs
234	60	61	2/20/2019 17:20	2/20/2019 17:49	Complete	YES I AGREE	Female	15/08/2005		in Pounds (Lbs)	113.6	In Inches (in's)	64	02/20/2019	Form 3	Both Mom and Dad	Yes I purchased food from the Canteen LAST TERM.				Lunch	Evening Snack		Yes I buy food from the Canteen NOW.				Lunch	Evening Snack		I never purchase Fresh Fruit from the Canteen		I bring Fresh Fruit from home.	I never buy Ham and Cheese Croissants		Religious reasons	Other (Please specify):On occasion, never a specific time a week.	I like it		I never buy Pancakes		Other (Please specify):I have no reason to.	I never buy Omelet and Toast		Other (Please specify):I have no reason to.	I never buy Pizza		Religious reasons	I never buy Hot Dogs
255	64	66	2/23/2019 13:42	2/23/2019 13:50	Incomplete	YES I AGREE	Male	29/09/2004		in Pounds (Lbs)	180	In Inches (in's)	72	02/23/2019	Form 3	Mom	Yes I purchased food from the Canteen LAST TERM.				Lunch			Yes I buy food from the Canteen NOW.				Lunch			I never purchase Fresh Fruit from the Canteen		I do not like it	I never buy Ham and Cheese Croissants		I did not like it	I never buy Muffins		I do not like it	I never buy Pancakes		I do not like it	I never buy Omelet and Toast		I do not like it
273	48	49	2/16/2019 07:57	2/16/2019 13:27	Complete	YES I AGREE	Female	18/11/2004		in Pounds (Lbs)	90	In Inches (in's)	6299	02/16/2019	Form 3	Mom	Yes I purchased food from the Canteen LAST TERM.				Lunch	Evening Snack		Yes I buy food from the Canteen NOW.				Lunch			I never purchase Fresh Fruit from the Canteen		Other (Please specify):I don't eat fruit from any and everyone	I never buy Ham and Cheese Croissants		I did not like it	I never buy Muffins		it is expensive	I never buy Pancakes		Other (Please specify):I eat breakfast at home	I never buy Omelet and Toast		I do not like it	I never buy Pizza		Other (Please specify):it doesn't taste right	I never buy Hot Dogs
281	43	44	2/13/2019 19:19	2/13/2019 19:37	Complete	YES I AGREE	Female	23/04/2005		in Kilograms (KG)	69.5	In Inches (in's)	5"7	02/13/2019	Form 3	Mom	Yes I purchased food from the Canteen LAST TERM.			Morning Snack	Lunch	Evening Snack		Yes I buy food from the Canteen NOW.			Morning Snack	Lunch	Evening Snack		I never purchase Fresh Fruit from the Canteen		I bring Fresh Fruit from home.	Other (Please specify):I only buy the cheese ones since I'm vegetarian.	Other (Please specify):As I stated before, I am vegetarian so I only purchase the cheese only croissants.		I never buy Muffins		I do not like it	I never buy Pancakes		Other (Please specify):I'm just never in the mood for it.	I never buy Omelet and Toast		Other (Please specify):Again, I just don't buy it.	once a week	I like it		I never buy Hot Dogs
282	69	69	2/27/2019 18:14	2/27/2019 19:01	Complete	YES I AGREE	Female	15/06/2005		in Kilograms (KG)	29.5	In Inches (in's)	64	02/27/2019	Form 3	Both Mom and Dad	Yes I purchased food from the Canteen LAST TERM.			Morning Snack	Lunch	Evening Snack		Yes I buy food from the Canteen NOW.		Breakfast		Lunch	Evening Snack		I never purchase Fresh Fruit from the Canteen		I bring Fresh Fruit from home.	once a week	I like it		once a week	I like it		twice a week	It is cheap		I never buy Omelet and Toast		I do not like it	once a week	It was cheap		I never buy Hot Dogs
312	65	64	2/22/2019 19:04	2/23/2019 15:27	Complete	YES I AGREE	Female	09/04/2005		in Pounds (Lbs)	87	In Centemeters (cm)	143	02/23/2019	Form 3	Both Mom and Dad	Yes I purchased food from the Canteen LAST TERM.				Lunch			Yes I buy food from the Canteen NOW.				Lunch			I never purchase Fresh Fruit from the Canteen		Other (Please specify):im not even so sure that the canteen sells fresh fruit	I never buy Ham and Cheese Croissants		I did not like it	I never buy Muffins		it is expensive	I never buy Pancakes			I never buy Omelet and Toast			I never buy Pizza		I do not like it	I never buy Hot Dogs
383	56	57	2/18/2019 15:40	2/18/2019 15:48	Complete	YES I AGREE	Female	02/06/2004		in Kilograms (KG)	50	In Inches (in's)	5 feet	02/18/2019	Form 4	Both Mom and Dad	I never purchased food from the Canteen LAST TERM.	i bring lunch from home						Yes I buy food from the Canteen NOW.						None of the above	I never purchase Fresh Fruit from the Canteen		Other (Please specify):never thought about it	I never buy Ham and Cheese Croissants		Other (Please specify):no the biggest fan of cheese or ham	I never buy Muffins		I do not like it	I never buy Pancakes		Other (Please specify):i have breakfast at home	I never buy Omelet and Toast		I do not like it	I never buy Pizza		Other (Please specify):i bring lunch from home	once a week
387	6	18	2/8/2019 12:18	2/8/2019 12:33	Incomplete	YES I AGREE	Female	12/10/2003		in Pounds (Lbs)	169.6	In Centemeters (cm)	154.5	2019-02-08	Form 4	Mom	Yes I purchased food from the Canteen LAST TERM.				Lunch			Yes I buy food from the Canteen NOW.				Lunch	Evening Snack		I never purchase Fresh Fruit from the Canteen		Other (Please specify):I eat fruit at home	I never buy Ham and Cheese Croissants		Other (Please specify):I don't eat ham	I never buy Muffins		I do not like it	I never buy Pancakes		Other (Please specify):I don't eat pancakes	I never buy Omelet and Toast			I never buy Pizza			I never buy Hot Dogs
394	36	39	2/12/2019 17:04	2/12/2019 17:13	Incomplete	YES I AGREE	Female	09/05/2004		in Pounds (Lbs)	150	In Inches (in's)	5'3	02/11/2019	Form 4	Other (Please specify):mom and grandmother	Yes I purchased food from the Canteen LAST TERM.				Lunch			Yes I buy food from the Canteen NOW.				Lunch			I never purchase Fresh Fruit from the Canteen		I do not like it	I never buy Ham and Cheese Croissants		It is expensive	I never buy Muffins		I do not like it	I never buy Pancakes		Other (Please specify):I eat breakfast at home	I never buy Omelet and Toast		Other (Please specify):I eat breakfast at home	once a week	Other (Please specify):It was the easiest option		I never buy Hot Dogs
417	41	42	2/12/2019 20:03	2/12/2019 20:50	Incomplete	YES I AGREE	Female	28/06/2004		in Pounds (Lbs)	108	In Inches (in's)	5"7	02/06/2019	Form 4	Mom	Yes I purchased food from the Canteen LAST TERM.			Morning Snack	Lunch			Yes I buy food from the Canteen NOW.		Breakfast		Lunch	Evening Snack		I never purchase Fresh Fruit from the Canteen		I bring Fresh Fruit from home.	I never buy Ham and Cheese Croissants		It is expensive	I never buy Muffins		it is expensive	once a week	I like it		I never buy Omelet and Toast		Other (Please specify):i do not eat eggs	I never buy Pizza		I do not like it	I never buy Hot Dogs
419	38	37	2/12/2019 19:16	2/12/2019 19:37	Complete	YES I AGREE	Female	20/03/2003		in Pounds (Lbs)	127	In Inches (in's)	5'8"	02/12/2019	Form 4	Mom	Yes I purchased food from the Canteen LAST TERM.			Morning Snack	Lunch	Evening Snack		Yes I buy food from the Canteen NOW.			Morning Snack	Lunch			I never purchase Fresh Fruit from the Canteen		I bring Fresh Fruit from home.	Other (Please specify):I have bought a few croissants before	I like it		I never buy Muffins		it is expensive	I never buy Pancakes		Other (Please specify):I make them at home	I never buy Omelet and Toast		I do not like it	I never buy Pizza		Other (Please specify):The pizza is too greasy especially when it stays and gets cold	I never buy Hot Dogs
431	32	33	2/10/2019 17:43	2/10/2019 17:50	Incomplete	YES I AGREE	Male	21/1/2003		in Pounds (Lbs)	133	In Inches (in's)	5ft"7	10/2/2019	Form 4	Dad	Yes I purchased food from the Canteen LAST TERM.				Lunch			Yes I buy food from the Canteen NOW.				Lunch			I never purchase Fresh Fruit from the Canteen		It is expensive	I never buy Ham and Cheese Croissants		It is expensive
436	71	71	3/2/2019 01:27	3/2/2019 10:12	Complete	YES I AGREE	Male	31/1/2004		in Pounds (Lbs)	136	In Inches (in's)	69	02/03/2019	Form 4	Extended Family (i.e. Grandmother, Grandfather, aunts, uncles, etc.)	Yes I purchased food from the Canteen LAST TERM.		Breakfast		Lunch			Yes I buy food from the Canteen NOW.		Breakfast		Lunch			I never purchase Fresh Fruit from the Canteen		It is expensive	I never buy Ham and Cheese Croissants			I never buy Muffins			twice a week	It is good Value for Money.		I never buy Omelet and Toast			I never buy Pizza			once a week
459	53	54	2/17/2019 15:54	2/17/2019 16:05	Incomplete	YES I AGREE	Female	22/09/2003		in Pounds (Lbs)	124	In Inches (in's)	5 ft 8	02/17/2019	Form 4	Both Mom and Dad	Yes I purchased food from the Canteen LAST TERM.		Breakfast	Morning Snack	Lunch	Evening Snack		Yes I buy food from the Canteen NOW.		Breakfast		Lunch	Evening Snack		I never purchase Fresh Fruit from the Canteen		I bring Fresh Fruit from home.	I buy Ham and Cheese Croissants every day of the week	I like it		I never buy Muffins		I do not like it
460	50	51	2/16/2019 18:36	2/16/2019 18:57	Complete	YES I AGREE	Male	20/08/2004		in Pounds (Lbs)	96.4	In Inches (in's)	62.5	02/16/2019	Form 4	Mom	Yes I purchased food from the Canteen LAST TERM.				Lunch			Yes I buy food from the Canteen NOW.		Breakfast		Lunch			I never purchase Fresh Fruit from the Canteen		Other (Please specify):I only eat fruit at home	I never buy Ham and Cheese Croissants		I did not like it	I never buy Muffins		it is expensive	three times a week	It is good Value for Money.		I never buy Omelet and Toast		Other (Please specify):I have to wait too long for them	I never buy Pizza		I do not like it	I never buy Hot Dogs
474	25	17	2/8/2019 18:47	2/8/2019 19:14	Complete	YES I AGREE	Male	25/3/2004		in Pounds (Lbs)	175	In Inches (in's)	74	02/08/2019	Form 4	Both Mom and Dad	Yes I purchased food from the Canteen LAST TERM.				Lunch			Yes I buy food from the Canteen NOW.				Lunch			I never purchase Fresh Fruit from the Canteen		I bring Fresh Fruit from home.	I never buy Ham and Cheese Croissants		I did not like it	I never buy Muffins		I do not like it	I never buy Pancakes		I do not like it	I never buy Omelet and Toast		I do not like it	I never buy Pizza		It is unhealthy	I never buy Hot Dogs
475	51	52	2/17/2019 11:25	2/17/2019 11:36	Incomplete	YES I AGREE	Male	18/11/2003		in Kilograms (KG)	130	In Inches (in's)	5'2	02/17/2019	Form 4	Mom	Yes I purchased food from the Canteen LAST TERM.				Lunch			Yes I buy food from the Canteen NOW.			Morning Snack	Lunch			I never purchase Fresh Fruit from the Canteen		Other (Please specify):I don't want to	once a week	I like it		I never buy Muffins		I do not like it	I never buy Pancakes		I do not like it	I never buy Omelet and Toast		I do not like it	I never buy Pizza		Other (Please specify):It is not worth it since it is to small and does not taste good	I never buy Hot Dogs
477	30	30	2/9/2019 12:26	2/9/2019 13:07	Complete	YES I AGREE	Female	08/06/2004		in Pounds (Lbs)	115	In Inches (in's)	5'3	02/09/2019	Form 4	Both Mom and Dad	Yes I purchased food from the Canteen LAST TERM.				Lunch	Evening Snack		Yes I buy food from the Canteen NOW.				Lunch			I never purchase Fresh Fruit from the Canteen		Other (Please specify):I just don't buy fruit from the Canteen	I never buy Ham and Cheese Croissants		Other (Please specify):I just don't buy Ham and Chesse Croissants	Other (Please specify):I only bought a muffin once			I never buy Pancakes		Other (Please specify):I just don't but Pankes from the Canteen	I never buy Omelet and Toast		Other (Please specify):I have breakfast at home	I never buy Pizza		I do not like it	I never buy Hot Dogs
493	66	67	2/25/2019 19:31	2/25/2019 19:45	Incomplete	YES I AGREE	Female	09/05/2004		in Pounds (Lbs)	117.8	In Centemeters (cm)	164.3	02/25/2019	Form 4	Extended Family (i.e. Grandmother, Grandfather, aunts, uncles, etc.)	Yes I purchased food from the Canteen LAST TERM.					Evening Snack		Yes I buy food from the Canteen NOW.					Evening Snack		I never purchase Fresh Fruit from the Canteen		It is expensive	I never buy Ham and Cheese Croissants		I did not like it	Other (Please specify):Once every 4 weeks	I like it		I never buy Pancakes		Other (Please specify):I do not get school early to buy pancakes	I never buy Omelet and Toast		I do not like it	I never buy Pizza		I do not like it	I never buy Hot Dogs
517	40	41	2/12/2019 19:44	2/12/2019 19:57	Incomplete	YES I AGREE	Female	02/06/2004		in Pounds (Lbs)	120	In Inches (in's)	5.4	12/02/2029	Form 4	Both Mom and Dad	Yes I purchased food from the Canteen LAST TERM.				Lunch	Evening Snack		I never purchased food from the Canteen NOW.							I never purchase Fresh Fruit from the Canteen		It is expensive	once a week	I like it		once a week	I like it		I never buy Pancakes		Other (Please specify):it didn't appeal to me	I never buy Omelet and Toast
527	49	50	2/16/2019 15:26	2/16/2019 15:42	Complete	YES I AGREE	Male	11/7/2004		in Kilograms (KG)	60	In Inches (in's)	74	2/16/2019	Form 4	Both Mom and Dad	Yes I purchased food from the Canteen LAST TERM.			Morning Snack	Lunch	Evening Snack		Yes I buy food from the Canteen NOW.			Morning Snack	Lunch	Evening Snack		I never purchase Fresh Fruit from the Canteen		I bring Fresh Fruit from home.	I never buy Ham and Cheese Croissants		I did not like it	three times a week	I like it		I never buy Pancakes		Other (Please specify):because i eat breakfast at home	I never buy Omelet and Toast		I do not like it	I never buy Pizza		I do not like it	I never buy Hot Dogs
529	9	19	2/8/2019 12:30	2/8/2019 12:49	Incomplete	YES I AGREE	Male	21/1/2004		in Pounds (Lbs)	109	In Inches (in's)	5.7	2/8/2019	Form 4	Mom	Yes I purchased food from the Canteen LAST TERM.		Breakfast		Lunch			Yes I buy food from the Canteen NOW.				Lunch			I never purchase Fresh Fruit from the Canteen		I bring Fresh Fruit from home.	I never buy Ham and Cheese Croissants		It is unhealthy	I never buy Muffins		It is unhealthy	I never buy Pancakes		I do not like it	I never buy Omelet and Toast		I do not like it	I never buy Pizza		It is unhealthy	I never buy Hot Dogs
531	63	65	2/23/2019 09:46	2/23/2019 09:51	Incomplete	YES I AGREE	Male	27/04/2004		in Kilograms (KG)	64.4	In Inches (in's)	5.11	2019-02-09	Form 4
565	29	29	2/9/2019 10:43	2/9/2019 10:56	Complete	YES I AGREE	Male	29/12/2003		in Pounds (Lbs)	60	In Inches (in's)	5"10	02/08/2019	Form 4	Extended Family (i.e. Grandmother, Grandfather, aunts, uncles, etc.)	Yes I purchased food from the Canteen LAST TERM.			Morning Snack	Lunch	Evening Snack		Yes I buy food from the Canteen NOW.			Morning Snack		Evening Snack		I never purchase Fresh Fruit from the Canteen		Religious reasons	I never buy Ham and Cheese Croissants		I did not like it	I never buy Muffins		it is expensive	I never buy Pancakes		Religious reasons	I never buy Omelet and Toast		Religious reasons	I never buy Pizza		Religious reasons	I never buy Hot Dogs
576	21	15	2/8/2019 14:07	2/8/2019 14:29	Complete	YES I AGREE	Female	5/8/2003		in Pounds (Lbs)	114	In Inches (in's)	5"5	2/8/2019	Form 5	Both Mom and Dad	Yes I purchased food from the Canteen LAST TERM.		Breakfast			Evening Snack		Yes I buy food from the Canteen NOW.		Breakfast			Evening Snack		I never purchase Fresh Fruit from the Canteen		Other (Please specify):i dont trust it, i think theres a catch	I never buy Ham and Cheese Croissants		Other (Please specify):i dont like them in general	I never buy Muffins		Other (Please specify):i dont like muffins	Other (Please specify):when i didnt havs breakfast	Other (Please specify):its cheap and i dont think i can trust anything else		I never buy Omelet and Toast		Other (Please specify):i dont trust it	Other (Please specify):after school, it depends	Other (Please specify):sometimes i skip lunch and NEED something to eat or i just want pizza		I never buy Hot Dogs
615	24	26	2/8/2019 16:11	2/8/2019 16:38	Incomplete	YES I AGREE	Female	31/10/2002		in Pounds (Lbs)	120	In Centemeters (cm)	179	02/08/2019	Form 5	Mom	Yes I purchased food from the Canteen LAST TERM.				Lunch			Yes I buy food from the Canteen NOW.				Lunch			I never purchase Fresh Fruit from the Canteen		It is expensive	Other (Please specify):when in the mood	I like it		I never buy Muffins		Other (Please specify):Never really looked at them	I never buy Pancakes		Other (Please specify):breakfast at home	I never buy Omelet and Toast		Other (Please specify):same as above	Other (Please specify):When it's a last resort	Other (Please specify):YOU NEED MORE PEPPERONIS ON YOUR PIZZA		I never buy Hot Dogs
617	28	32	2/9/2019 08:18	2/9/2019 08:20	Incomplete	YES I AGREE	Female	05/11/2002		in Pounds (Lbs)	175	In Inches (in's)	5''6'	2/17/2019	Form 5
628	59	59	2/19/2019 21:35	2/19/2019 21:47	Complete	YES I AGREE	Male	06/03/2003		in Pounds (Lbs)	200	In Inches (in's)	52	02/19/2019	Form 5	Mom	Yes I purchased food from the Canteen LAST TERM.				Lunch			I never purchased food from the Canteen NOW.	I don't buy food from the canteen because I bring to school my own lunch.						I never purchase Fresh Fruit from the Canteen		Other (Please specify):They don't sell fresh fruit.	I never buy Ham and Cheese Croissants		I did not like it	I never buy Muffins		It is unhealthy	Other (Please specify):I only bought pancakes once.	It is cheap		I never buy Omelet and Toast		Other (Please specify):I don't want to .	I never buy Pizza		Other (Please specify):I dont want to.	I never buy Hot Dogs
632	10	20	2/8/2019 12:57	2/8/2019 12:59	Incomplete	YES I AGREE	Male	16/03/2003		in Pounds (Lbs)	145	In Inches (in's)	5'6	02/26/2019	Form 5
643	23	16	2/8/2019 15:57	2/8/2019 16:09	Complete	YES I AGREE	Female	30/12/2001		in Pounds (Lbs)	160pounds	In Inches (in's)	5inches	02/08/2019	Form 5	Both Mom and Dad	Yes I purchased food from the Canteen LAST TERM.		Breakfast	Morning Snack	Lunch	Evening Snack		Yes I buy food from the Canteen NOW.				Lunch			I never purchase Fresh Fruit from the Canteen		Other (Please specify):They don't sell fresh fruit	I never buy Ham and Cheese Croissants		Other (Please specify):I don't want to Buy them	I never buy Muffins		Other (Please specify):I don't want to buy them	I never buy Pancakes		It is unhealthy	I never buy Omelet and Toast		I do not like it	I never buy Pizza		I do not like it	I never buy Hot Dogs
644	8	8	2/8/2019 12:37	2/8/2019 12:49	Complete	YES I AGREE	Female	18/11/2002		in Pounds (Lbs)	220	In Centemeters (cm)	177	2/08/2019	Form 5	Both Mom and Dad	Yes I purchased food from the Canteen LAST TERM.				Lunch	Evening Snack		Yes I buy food from the Canteen NOW.				Lunch	Evening Snack		I never purchase Fresh Fruit from the Canteen		I bring Fresh Fruit from home.	once a week	I like it		I never buy Muffins		it is expensive	once a week	It is cheap		I never buy Omelet and Toast			I never buy Pizza			I never buy Hot Dogs
651	46	47	2/15/2019 19:54	2/15/2019 19:56	Complete	YES I AGREE	Male	1998-01-01		in Pounds (Lbs)	8888888888	In Centemeters (cm)	8888888888	2019-02-28	Form 2	Both Mom and Dad
652	52	53	2/17/2019 11:20	2/17/2019 13:44	Incomplete	YES I AGREE	Male	01/08/2003		in Pounds (Lbs)	125	In Inches (in's)	5'5	2/17/2019	Form 5	Both Mom and Dad	Yes I purchased food from the Canteen LAST TERM.				Lunch			Yes I buy food from the Canteen NOW.				Lunch			I never purchase Fresh Fruit from the Canteen		I do not like it	I never buy Ham and Cheese Croissants		I did not like it	I never buy Muffins		it is expensive	I never buy Pancakes		Other (Please specify):I never liked pancakes	Other (Please specify):Once every two weeks	It is cheap		once a week	I like it		I never buy Hot Dogs
657	18	12	2/8/2019 12:56	2/8/2019 13:56	Complete	YES I AGREE	Male	04/09/2002		in Pounds (Lbs)	110	In Centemeters (cm)	168	02/08/2019	Form 5	Both Mom and Dad	Yes I purchased food from the Canteen LAST TERM.		Breakfast	Morning Snack	Lunch	Evening Snack		Yes I buy food from the Canteen NOW.				Lunch			I never purchase Fresh Fruit from the Canteen		I bring Fresh Fruit from home.	Other (Please specify):Purchased it once	It is cheap		I never buy Muffins		It is unhealthy	twice a week	It is cheap		I never buy Omelet and Toast		Other (Please specify):I didn't know there was omelet and toast	Other (Please specify):Purchased pizza once	I like it		Other (Please specify):Purchased hotdog once
658	16	23	2/8/2019 13:39	2/8/2019 13:47	Incomplete	YES I AGREE	Male	03/06/2003		in Pounds (Lbs)	145	In Inches (in's)	5'6	02/08/2019	Form 5	Extended Family (i.e. Grandmother, Grandfather, aunts, uncles, etc.)	Yes I purchased food from the Canteen LAST TERM.				Lunch			Yes I buy food from the Canteen NOW.				Lunch			I never purchase Fresh Fruit from the Canteen		Other (Please specify):I have never noticed that the canteen sells fruit	I never buy Ham and Cheese Croissants		It is expensive	once a week	I like it		once a week	I like it		I never buy Omelet and Toast		I do not like it	twice a week	I like it		once a week
677	4	1	2/5/2019 22:33	2/5/2019 22:49	Complete	YES I AGREE	Female	29/10/2002		in Pounds (Lbs)	87	In Centemeters (cm)	162	2/5/2019	Form 5	Both Mom and Dad	Yes I purchased food from the Canteen LAST TERM.				Lunch	Evening Snack		Yes I buy food from the Canteen NOW.				Lunch	Evening Snack		I never purchase Fresh Fruit from the Canteen		I bring Fresh Fruit from home.	I never buy Ham and Cheese Croissants		Other (Please specify):I do not get to school before 8:30	once a week	I like it		Other (Please specify):I do not get to school early	Other (Please specify):I do not buy pancakes		Other (Please specify):I do not buy breakfast	Other (Please specify):I do not buy breakfast		once a week	It was cheap		I never buy Hot Dogs
680	44	45	2/14/2019 10:05	2/14/2019 10:17	Complete	YES I AGREE	Female	1/9/1999		in Pounds (Lbs)	140	In Centemeters (cm)	155	02/14/2019	Upper 6	Mom	Yes I purchased food from the Canteen LAST TERM.				Lunch	Evening Snack		I never purchased food from the Canteen NOW.							I never purchase Fresh Fruit from the Canteen		I bring Fresh Fruit from home.	I never buy Ham and Cheese Croissants		Religious reasons	I never buy Muffins		Other (Please specify):I had no reason to	I never buy Pancakes		Other (Please specify):I bring breakfast from home	I never buy Omelet and Toast		Other (Please specify):Bring bfast from home	I never buy Pizza		Other (Please specify):Bring from home	I never buy Hot Dogs
705	22	25	2/8/2019 14:58	2/8/2019 15:04	Incomplete	YES I AGREE	Female	11/12/2002		in Pounds (Lbs)	————-	In Inches (in's)	5’5 1/2	2019-02-08	Form 5
711	13	11	2/8/2019 13:05	2/8/2019 13:13	Complete	NO I DO NOT AGREE	Female	23/11/2002		in Pounds (Lbs)	120	In Centemeters (cm)	158	2/7/2019	Form 5	Both Mom and Dad	I never purchased food from the Canteen LAST TERM.	The reason is because I bring lunch from home						I never purchased food from the Canteen NOW.	I bring lunch from home and your reviews aren’t that great						I never purchase Fresh Fruit from the Canteen		I bring Fresh Fruit from home.	I never buy Ham and Cheese Croissants			I never buy Muffins			I never buy Pancakes			I never buy Omelet and Toast			I never buy Pizza			I never buy Hot Dogs
730	62	63	2/21/2019 17:12	2/21/2019 17:16	Incomplete	YES I AGREE	Male	06/07/2002		in Kilograms (KG)	126	In Inches (in's)	5'7	02/21/2019	Form 5	Both Mom and Dad	I never purchased food from the Canteen LAST TERM.	I didnt bring money and I usually bring my own lunch						Yes I buy food from the Canteen NOW.				Lunch			I never purchase Fresh Fruit from the Canteen		Other (Please specify):I was not interested in buying any fruit	I never buy Ham and Cheese Croissants		Other (Please specify):I havent bought ham and cheese croissants before
733	26	27	2/8/2019 22:41	2/8/2019 22:43	Incomplete	YES I AGREE	Male	28/04/2003		in Pounds (Lbs)	173	In Inches (in's)	70	02/08/2019	Form 5
745	11	9	2/8/2019 12:45	2/8/2019 13:03	Complete	YES I AGREE	Female	11/10/2002		in Pounds (Lbs)	120	In Centemeters (cm)	164	02/08/2019	Form 5	Both Mom and Dad	Yes I purchased food from the Canteen LAST TERM.				Lunch	Evening Snack		Yes I buy food from the Canteen NOW.				Lunch			I never purchase Fresh Fruit from the Canteen		I bring Fresh Fruit from home.	I never buy Ham and Cheese Croissants		Religious reasons	I never buy Muffins		Other (Please specify):I just don't want to	I never buy Pancakes		Other (Please specify):I don't want to	I never buy Omelet and Toast		Other (Please specify):I eat it at home	once a week	I like it		I never buy Hot Dogs
753	7	7	2/8/2019 12:36	2/8/2019 12:47	Complete	YES I AGREE	Female	03/03/2003		in Pounds (Lbs)	105	In Inches (in's)	5’5	02/08/2019	Form 5	Both Mom and Dad	Yes I purchased food from the Canteen LAST TERM.				Lunch			Yes I buy food from the Canteen NOW.		Breakfast		Lunch			I never purchase Fresh Fruit from the Canteen		I bring Fresh Fruit from home.	I never buy Ham and Cheese Croissants		Religious reasons	once a week	I like it		twice a week	I like it		Other (Please specify):I have never bought it but i would			once a week	I like it		I never buy Hot Dogs
761	54	55	2/17/2019 16:15	2/17/2019 16:21	Incomplete	YES I AGREE	Female	2002-11-28		in Pounds (Lbs)	85	In Inches (in's)	5'3	02/17/2019	Form 5	Both Mom and Dad	Yes I purchased food from the Canteen LAST TERM.				Lunch			I never purchased food from the Canteen NOW.	I heard the new canteens food is not the best						I never purchase Fresh Fruit from the Canteen		It is expensive	I never buy Ham and Cheese Croissants		It is expensive	I never buy Muffins		it is expensive	I never buy Pancakes		it is expensive	I never buy Omelet and Toast		it is expensive	I never buy Pizza		it is expensive	I never buy Hot Dogs
778	15	22	2/8/2019 12:50	2/8/2019 13:47	Incomplete	YES I AGREE	Female	03/03/2002		in Pounds (Lbs)	120	In Inches (in's)	5.6	08/02/2019	Lower 6	Both Mom and Dad	Yes I purchased food from the Canteen LAST TERM.				Lunch			Yes I buy food from the Canteen NOW.				Lunch			I never purchase Fresh Fruit from the Canteen			I never buy Ham and Cheese Croissants		I did not like it	I never buy Muffins			I never buy Pancakes			I never buy Omelet and Toast			I never buy Pizza			I never buy Hot Dogs
788	57	58	2/18/2019 07:59	2/19/2019 09:44	Complete	YES I AGREE	Male	22/12/2000		in Pounds (Lbs)	150	In Inches (in's)	5’11	2019-02-18	Lower 6	Both Mom and Dad	Yes I purchased food from the Canteen LAST TERM.				Lunch			Yes I buy food from the Canteen NOW.				Lunch			I never purchase Fresh Fruit from the Canteen		Other (Please specify):I was not aware they sell fresh fruit	I never buy Ham and Cheese Croissants		I did not like it	I never buy Muffins		It is unhealthy	I never buy Pancakes		It is unhealthy	I never buy Omelet and Toast		Other (Please specify):Dont feel to buy it	I never buy Pizza		it is expensive	I never buy Hot Dogs
803	31	31	2/9/2019 13:27	2/9/2019 13:41	Complete	YES I AGREE	Female	30/11/2000		in Pounds (Lbs)	115	In Centemeters (cm)	171	02/09/2019	Lower 6	Both Mom and Dad	I never purchased food from the Canteen LAST TERM.	I'm vegan						I never purchased food from the Canteen NOW.	I'm vegan						once a Week	It is healthy		I never buy Ham and Cheese Croissants		I have allergies/intolerance to chips	I never buy Muffins		I have allergies/intolerance to ingredients in Muffins	I never buy Pancakes		I have allergies/intolerance to ingredients in Pancakes	I never buy Omelet and Toast		I have allergies/intolerance to ingredients in Omelet and Toast	I never buy Pizza		I have allergies/intolerance to ingredients in Pizza	I never buy Hot Dogs
804	12	10	2/8/2019 12:53	2/8/2019 13:04	Complete	YES I AGREE	Female	12/03/2002		in Pounds (Lbs)	140	In Centemeters (cm)	5 5	08/03/2019	Lower 6	Both Mom and Dad	Yes I purchased food from the Canteen LAST TERM.				Lunch			Yes I buy food from the Canteen NOW.				Lunch			I never purchase Fresh Fruit from the Canteen		Other (Please specify):i dont want to	I never buy Ham and Cheese Croissants		Other (Please specify):i dont want to	I never buy Muffins		Other (Please specify):i dont want to	I never buy Pancakes		Other (Please specify):i dont want to	I never buy Omelet and Toast		Other (Please specify):i dont want to	Other (Please specify):i buy pizza whenever I buy lunch	I like it		I never buy Hot Dogs
850	70	70	2/28/2019 17:11	2/28/2019 17:24	Incomplete	YES I AGREE	Female	18/5/2001		in Pounds (Lbs)	102	In Centemeters (cm)	120	04/28/2019	Upper 6	Both Mom and Dad	Yes I purchased food from the Canteen LAST TERM.				Lunch			Yes I buy food from the Canteen NOW.				Lunch			I never purchase Fresh Fruit from the Canteen		Other (Please specify):I was unaware that the canteen sold fruits.	I never buy Ham and Cheese Croissants		Other (Please specify):i do not eat ham and cheese croissants.	I never buy Muffins		it is expensive	I never buy Pancakes		It is unhealthy	I never buy Omelet and Toast		I do not like it	I never buy Pizza		Other (Please specify):because i rarely go to the canteen and when i do, i only buy chips	I never buy Hot Dogs
856	37	36	2/12/2019 17:04	2/12/2019 17:27	Complete	YES I AGREE	Female	09/03/2001		in Pounds (Lbs)	116	In Inches (in's)	58	02/12/2019	Upper 6	Both Mom and Dad	Yes I purchased food from the Canteen LAST TERM.				Lunch			Yes I buy food from the Canteen NOW.				Lunch			I never purchase Fresh Fruit from the Canteen		I bring Fresh Fruit from home.	I never buy Ham and Cheese Croissants		It is unhealthy	I never buy Muffins		I do not like it	I never buy Pancakes		Other (Please specify):I eat breakfast at home	I never buy Omelet and Toast		Other (Please specify):I eat breakfast at home	I never buy Pizza		it is expensive	I never buy Hot Dogs
865	27	28	2/8/2019 23:39	2/8/2019 23:41	Incomplete	YES I AGREE	Male	27/02/2001		in Pounds (Lbs)	162	In Inches (in's)	5'6	02/08/2019	Upper 6
882	35	38	2/12/2019 17:05	2/12/2019 17:08	Incomplete	YES I AGREE	Female	4/6/2001		in Pounds (Lbs)	220	In Centemeters (cm)	178	02/19/2019	Upper 6
885	42	43	2/13/2019 18:17	2/13/2019 19:16	Complete	YES I AGREE	Female	27/12/2000		in Pounds (Lbs)	156	In Inches (in's)	5'5	02/13/2019	Upper 6	Both Mom and Dad	Yes I purchased food from the Canteen LAST TERM.		Breakfast	Morning Snack	Lunch			Yes I buy food from the Canteen NOW.		Breakfast		Lunch			I never purchase Fresh Fruit from the Canteen		I bring Fresh Fruit from home.	I never buy Ham and Cheese Croissants		It is expensive	once a week	It is good Value for Money.		I never buy Pancakes		I do not like it	I never buy Omelet and Toast		I do not like it	I never buy Pizza		I do not like it	I never buy Hot Dogs
886	19	13	2/8/2019 13:19	2/8/2019 14:00	Complete	YES I AGREE	Female	03/12/2000		in Pounds (Lbs)	147	In Inches (in's)	5’5.5	2/8/2019	Upper 6	Extended Family (i.e. Grandmother, Grandfather, aunts, uncles, etc.)	Yes I purchased food from the Canteen LAST TERM.			Morning Snack	Lunch	Evening Snack		Yes I buy food from the Canteen NOW.		Breakfast					I never purchase Fresh Fruit from the Canteen		I do not like it	I never buy Ham and Cheese Croissants		It is expensive	Other (Please specify):Occasionally after school	Other (Please specify):I don’t want anything too heavy to eat before I get home.		Other (Please specify):When I’m unable to eat breakfast before I leave home for school.	It is cheap		I never buy Omelet and Toast		Other (Please specify):I prefer pancakes.	I never buy Pizza		I do not like it	I never buy Hot Dogs
891	14	21	2/8/2019 13:25	2/8/2019 13:29	Incomplete	YES I AGREE	Male	26/12/1999		in Kilograms (KG)	65	In Inches (in's)	5'5	02/19/2019	Upper 6
892	58	60	2/19/2019 15:33	2/19/2019 15:37	Incomplete	YES I AGREE	Male	08/06/2001		in Pounds (Lbs)				02/19/2019	Upper 6
911	39	40	2/12/2019 19:44	2/12/2019 19:49	Incomplete	YES I AGREE	Female	1999-01-09						02/21/2019	Upper 6
912	20	14	2/8/2019 13:49	2/8/2019 14:14	Complete	YES I AGREE	Female	19/12/2000		in Pounds (Lbs)	150	In Inches (in's)	5ft 10in	02/08/2019	Upper 6	Mom	Yes I purchased food from the Canteen LAST TERM.		Breakfast		Lunch	Evening Snack		Yes I buy food from the Canteen NOW.							I never purchase Fresh Fruit from the Canteen		I do not like it	Other (Please specify):When I need to	I like it		Other (Please specify):Rarely	I like it		Other (Please specify):When necessary	It is good Value for Money.		I never buy Omelet and Toast		Other (Please specify):I have no need to	I never buy Pizza		it is expensive	I never buy Hot Dogs
913	34	34	2/11/2019 21:25	2/11/2019 21:37	Complete	YES I AGREE	Female	25/09/2000		in Pounds (Lbs)	128	In Centemeters (cm)	158	12/02/2019	Upper 6	Both Mom and Dad	Yes I purchased food from the Canteen LAST TERM.		Breakfast	Morning Snack	Lunch			Yes I buy food from the Canteen NOW.				Lunch			I never purchase Fresh Fruit from the Canteen		I do not like it	Other (Please specify):Only bought it once			once a week	I like it		I never buy Pancakes		I do not like it	I never buy Omelet and Toast		I do not like it	I never buy Pizza		it is expensive	I never buy Hot Dogs
916	33	35	2/11/2019 06:06	2/11/2019 06:10	Incomplete	NO I DO NOT AGREE	Male	23/12/1999						02/17/2019	Upper 6
920	17	24	2/8/2019 13:04	2/8/2019 13:48	Incomplete	YES I AGREE	Male	3/2/2000		in Pounds (Lbs)	280	In Centemeters (cm)	180cm	8/2/2019	Upper 6	Extended Family (i.e. Grandmother, Grandfather, aunts, uncles, etc.)	Yes I purchased food from the Canteen LAST TERM.				Lunch			Yes I buy food from the Canteen NOW.		Breakfast		Lunch			I never purchase Fresh Fruit from the Canteen		I bring Fresh Fruit from home.	three times a week	It is good Value for Money.		I never buy Muffins		Other (Please specify):I don't want to	I never buy Pancakes		Other (Please specify):I don't want to	I never buy Omelet and Toast		Other (Please specify):I don't want to	I never buy Pizza		Other (Please specify):Not interested	I never buy Hot Dogs
																			Breakfast	Morning Snack	Lunch	Evening Snack	None of the above			Breakfast	Morning Snack	Lunch	Evening Snack	None of the above
	CaveHillOrtho
	Confidential Information - Do Not Distribute														1
	Copyright (c) 2002-2019 SoGoSurvey Inc. All rights reserved
	Data Downloaded by: Tamara NANCOO
	Date of Export: 3/8/2019 01:00
	SoGo Export
	Survey Title: The Barbados Children's Health and Nutrition Study. The St. Michael School Pilot.
[truncated: 84 more columns]
