# Supplementary material for: Electronic based reported anthropometry—A useful tool for interim monitoring of obesity prevalence in developing states
Source: PLoS One. 2020 Dec 7;15(12):e0243202. doi: 10.1371/journal.pone.0243202 (PMC7721176; doi:10.1371/journal.pone.0243202)
Supplement: S4 Data — (XLSX) [file pone.0243202.s010.xlsx]

## Sheet: School population
ID	Form	Sex	Date of birth	Visit date
1	Form 2	Female	2005-09-23	2019-02-05
2	Form 2	Female	2005-09-06	2019-02-05
3	Form 2	Female	2006-02-09	2019-02-05
4	Form 2	Female	2006-01-04	2019-02-05
5	Form 2	Female	2005-04-12	2019-02-05
6	Form 2	Female	2006-08-08	2019-02-05
7	Form 2	Female	2006-01-09	2019-02-05
8	Form 2	Female	2006-03-06	2019-02-05
9	Form 2	Female	2006-07-23	2019-02-05
10	Form 2	Female	2006-04-17	2019-02-05
11	Form 2	Female	2006-03-22	2019-02-05
12	Form 2	Female	2006-04-13	2019-02-05
13	Form 2	Female	2005-09-14	2019-02-05
14	Form 2	Female	2006-04-03	2019-02-05
15	Form 2	Female	2006-03-09	2019-02-05
16	Form 2	Female	2005-12-20	2019-02-05
17	Form 2	Female	2006-04-18	2019-02-05
18	Form 2	Female	2006-06-07	2019-02-05
19	Form 2	Male	2006-08-10	2019-02-05
20	Form 2	Male	2006-07-06	2019-02-05
21	Form 2	Male	2005-01-15	2019-02-05
22	Form 2	Male	2005-09-03	2019-02-05
23	Form 2	Male	2006-04-14	2019-02-05
24	Form 2	Male	2005-05-11	2019-02-05
25	Form 2	Male	2005-11-24	2019-02-05
26	Form 2	Male	2006-03-08	2019-02-05
27	Form 2	Male	2005-05-22	2019-02-05
28	Form 2	Male	2005-12-24	2019-02-05
29	Form 2	Male	2004-12-25	2019-02-05
30	Form 2	Male	2005-12-11	2019-02-05
31	Form 2	Male	2005-09-08	2019-02-05
32	Form 2	Male	2006-02-24	2019-02-05
33	Form 2	Male	2006-03-21	2019-02-05
34	Form 2	Male	2005-10-26	2019-02-05
35	Form 2	Male	2006-07-14	2019-02-05
41	Form 2	Female	2005-10-21	2019-02-05
42	Form 2	Female	2004-08-08	2019-02-05
43	Form 2	Female	2006-05-21	2019-02-05
44	Form 2	Female	2006-06-15	2019-02-05
45	Form 2	Female	2005-03-11	2019-02-05
46	Form 2	Female	2006-06-09	2019-02-05
47	Form 2	Female	2006-02-21	2019-02-05
48	Form 2	Female	2005-09-14	2019-02-05
49	Form 2	Female	2006-02-17	2019-02-05
50	Form 2	Female	2006-05-02	2019-02-05
51	Form 2	Female	2006-04-24	2019-02-05
52	Form 2	Female	2006-03-04	2019-02-05
53	Form 2	Female	2006-01-05	2019-02-05
54	Form 2	Female	2005-09-09	2019-02-05
55	Form 2	Female	2006-01-29	2019-02-05
56	Form 2	Female	2005-11-01	2019-02-05
57	Form 2	Female	2006-04-12	2019-02-05
58	Form 2	Male	2005-09-24	2019-02-05
59	Form 2	Male	2005-11-24	2019-02-05
60	Form 2	Male	2005-12-10	2019-02-05
61	Form 2	Male	2005-11-29	2019-02-05
62	Form 2	Male	2006-08-08	2019-02-05
63	Form 2	Male	2003-10-22	2019-02-05
64	Form 2	Male	2006-06-14	2019-02-05
65	Form 2	Male	2005-12-29	2019-02-05
66	Form 2	Male	2005-12-25	2019-02-05
67	Form 2	Male	2006-07-20	2019-02-05
68	Form 2	Male	2005-12-09	2019-02-05
69	Form 2	Male	2005-11-25	2019-02-05
70	Form 2	Male	2006-02-13	2019-02-05
71	Form 2	Male	2006-07-31	2019-02-05
72	Form 2	Male	2006-01-21	2019-02-05
73	Form 2	Male	2006-03-13	2019-02-05
74	Form 2	Male	2005-08-04	2019-02-05
80	Form 2	Female	2006-08-25	2019-02-05
81	Form 2	Female	2005-09-15	2019-02-05
82	Form 2	Female	2005-12-13	2019-02-05
83	Form 2	Female	2006-06-24	2019-02-05
84	Form 2	Female	2006-07-31	2019-02-05
85	Form 2	Female	2006-05-04	2019-02-05
86	Form 2	Female	2006-07-27	2019-02-05
87	Form 2	Female	2005-12-02	2019-02-05
88	Form 2	Female	2006-03-23	2019-02-05
89	Form 2	Female	2005-09-26	2019-02-05
90	Form 2	Female	2006-03-01	2019-02-05
91	Form 2	Female	2006-05-05	2019-02-05
92	Form 2	Female	2006-04-28	2019-02-05
93	Form 2	Female	2006-01-31	2019-02-05
94	Form 2	Female	2004-09-29	2019-02-05
95	Form 2	Female	2006-03-15	2019-02-05
96	Form 2	Female	2005-09-05	2019-02-05
97	Form 2	Male	2004-12-19	2019-02-05
98	Form 2	Male	2006-03-14	2019-02-05
99	Form 2	Male	2005-11-10	2019-02-05
100	Form 2	Male	2006-05-13	2019-02-05
101	Form 2	Male	2005-12-04	2019-02-05
102	Form 2	Male	2005-09-28	2019-02-05
103	Form 2	Male	2004-10-30	2019-02-05
104	Form 2	Male	2005-10-03	2019-02-05
105	Form 2	Male	2005-11-06	2019-02-05
106	Form 2	Male	2006-05-03	2019-02-05
107	Form 2	Male	2006-07-28	2019-02-05
108	Form 2	Male	2006-05-26	2019-02-05
109	Form 2	Male	2006-02-17	2019-02-05
110	Form 2	Male	2005-12-29	2019-02-05
111	Form 2	Male	2005-11-08	2019-02-05
112	Form 2	Male	2006-03-09	2019-02-05
113	Form 2	Male	2005-09-27	2019-02-05
119	Form 2	Female	2004-11-18	2019-02-05
120	Form 2	Female	2005-10-25	2019-02-05
121	Form 2	Female	2006-08-13	2019-02-05
122	Form 2	Female	2005-09-12	2019-02-05
123	Form 2	Female	2006-07-13	2019-02-05
124	Form 2	Female	2006-05-04	2019-02-05
125	Form 2	Female	2006-05-08	2019-02-05
126	Form 2	Female	2006-09-18	2019-02-05
127	Form 2	Female	2006-05-17	2019-02-05
128	Form 2	Female	2006-08-23	2019-02-05
129	Form 2	Female	2006-01-25	2019-02-05
130	Form 2	Female	2006-02-20	2019-02-05
131	Form 2	Female	2005-11-20	2019-02-05
132	Form 2	Female	2006-05-26	2019-02-05
133	Form 2	Male	2005-11-28	2019-02-05
134	Form 2	Male	2005-09-19	2019-02-05
135	Form 2	Male	2005-09-21	2019-02-05
136	Form 2	Male	2006-02-22	2019-02-05
137	Form 2	Male	2005-11-18	2019-02-05
138	Form 2	Male	2006-04-09	2019-02-05
139	Form 2	Male	2005-05-20	2019-02-05
140	Form 2	Male	2006-01-02	2019-02-05
141	Form 2	Male	2005-10-01	2019-02-05
142	Form 2	Male	2006-07-07	2019-02-05
143	Form 2	Male	2006-01-27	2019-02-05
144	Form 2	Male	2004-11-29	2019-02-05
145	Form 2	Male	2006-02-01	2019-02-05
146	Form 2	Male	2006-04-23	2019-02-05
147	Form 2	Male	2006-01-20	2019-02-05
148	Form 2	Male	2005-05-11	2019-02-05
149	Form 2	Male	2005-12-22	2019-02-05
150	Form 2	Male	2006-03-03	2019-02-05
151	Form 2	Male	2005-09-23	2019-02-05
152	Form 2	Male	2006-07-17	2019-02-05
158	Form 2	Female	2005-09-30	2019-02-05
159	Form 2	Female	2005-10-20	2019-02-05
160	Form 2	Female	2005-10-20	2019-02-05
161	Form 2	Female	2006-07-19	2019-02-05
162	Form 2	Female	2006-05-10	2019-02-05
163	Form 2	Female	2005-11-24	2019-02-05
164	Form 2	Female	2006-08-27	2019-02-05
165	Form 2	Female	2006-07-12	2019-02-05
166	Form 2	Female	2006-04-20	2019-02-05
167	Form 2	Female	2006-01-20	2019-02-05
168	Form 2	Female	2004-10-06	2019-02-05
169	Form 2	Female	2005-10-20	2019-02-05
170	Form 2	Female	2005-02-25	2019-02-05
171	Form 2	Female	2006-02-26	2019-02-05
172	Form 2	Female	2006-04-18	2019-02-05
173	Form 2	Female	2006-04-08	2019-02-05
174	Form 2	Male	2006-08-20	2019-02-05
175	Form 2	Male	2006-05-04	2019-02-05
176	Form 2	Male	2006-05-27	2019-02-05
177	Form 2	Male	2006-05-23	2019-02-05
178	Form 2	Male	2006-06-02	2019-02-05
179	Form 2	Male	2006-06-19	2019-02-05
180	Form 2	Male	2005-10-26	2019-02-05
181	Form 2	Male	2006-07-18	2019-02-05
182	Form 2	Male	2006-07-28	2019-02-05
183	Form 2	Male	2005-09-15	2019-02-05
184	Form 2	Male	2006-07-03	2019-02-05
185	Form 2	Male	2005-10-04	2019-02-05
186	Form 2	Male	2006-03-27	2019-02-05
187	Form 2	Male	2006-07-14	2019-02-05
188	Form 2	Male	2005-06-12	2019-02-05
189	Form 2	Male	2005-09-14	2019-02-05
190	Form 2	Male	2006-07-28	2019-02-05
191	Form 2	Male	2006-06-03	2019-02-05
197	Form 3	Female	2004-09-23	2019-02-05
198	Form 3	Female	2005-07-08	2019-02-05
199	Form 3	Female	2004-10-10	2019-02-05
200	Form 3	Female	2004-07-29	2019-02-05
201	Form 3	Female	2005-08-11	2019-02-05
202	Form 3	Female	2004-12-04	2019-02-05
203	Form 3	Female	2005-06-12	2019-02-05
204	Form 3	Female	2004-12-23	2019-02-05
205	Form 3	Female	2005-05-22	2019-02-05
206	Form 3	Female	2004-11-11	2019-02-05
207	Form 3	Female	2004-11-03	2019-02-05
208	Form 3	Female	2005-03-18	2019-02-05
209	Form 3	Female	2005-04-13	2019-02-05
210	Form 3	Female	2004-12-28	2019-02-05
211	Form 3	Female	2005-02-16	2019-02-05
212	Form 3	Female	2005-06-24	2019-02-05
213	Form 3	Male	2005-01-14	2019-02-05
214	Form 3	Male	2003-11-18	2019-02-05
215	Form 3	Male	2005-02-16	2019-02-05
216	Form 3	Male	2004-05-02	2019-02-05
217	Form 3	Male	2004-06-05	2019-02-05
218	Form 3	Male	2005-07-01	2019-02-05
219	Form 3	Male	2004-11-29	2019-02-05
220	Form 3	Male	2005-01-06	2019-02-05
221	Form 3	Male	2005-05-17	2019-02-05
222	Form 3	Male	2004-09-08	2019-02-05
223	Form 3	Male	2004-11-01	2019-02-05
224	Form 3	Male	2005-04-26	2019-02-05
225	Form 3	Male	2004-12-18	2019-02-05
226	Form 3	Male	2004-10-30	2019-02-05
227	Form 3	Male	2005-02-16	2019-02-05
233	Form 3	Female	2004-10-20	2019-02-05
234	Form 3	Female	2005-08-15	2019-02-05
235	Form 3	Female	2004-09-22	2019-02-05
236	Form 3	Female	2004-12-09	2019-02-05
237	Form 3	Female	2005-07-28	2019-02-05
238	Form 3	Female	2005-07-26	2019-02-05
239	Form 3	Female	2004-11-18	2019-02-05
240	Form 3	Female	2004-09-07	2019-02-05
241	Form 3	Female	2005-03-12	2019-02-05
242	Form 3	Female	2005-04-27	2019-02-05
243	Form 3	Female	2005-06-19	2019-02-05
244	Form 3	Female	2005-03-04	2019-02-05
245	Form 3	Female	2005-02-16	2019-02-05
246	Form 3	Female	2005-02-14	2019-02-05
247	Form 3	Female	2005-08-27	2019-02-05
248	Form 3	Female	2005-04-19	2019-02-05
249	Form 3	Male	2003-12-09	2019-02-05
250	Form 3	Male	2005-06-02	2019-02-05
251	Form 3	Male	2004-06-20	2019-02-05
252	Form 3	Male	2004-09-13	2019-02-05
253	Form 3	Male	2005-06-29	2019-02-05
254	Form 3	Male	2005-01-17	2019-02-05
255	Form 3	Male	2004-09-29	2019-02-05
256	Form 3	Male	2005-08-27	2019-02-05
257	Form 3	Male	2003-09-02	2019-02-05
258	Form 3	Male	2004-11-29	2019-02-05
259	Form 3	Male	2005-07-09	2019-02-05
260	Form 3	Male	2004-10-08	2019-02-05
261	Form 3	Male	2003-10-17	2019-02-05
262	Form 3	Male	2004-11-15	2019-02-05
263	Form 3	Male	2004-10-09	2019-02-05
264	Form 3	Male	2005-03-20	2019-02-05
270	Form 3	Female	2005-01-29	2019-02-05
271	Form 3	Female	2005-05-21	2019-02-05
272	Form 3	Female	2004-09-07	2019-02-05
273	Form 3	Female	2004-11-18	2019-02-05
274	Form 3	Female	2005-05-13	2019-02-05
275	Form 3	Female	2005-08-10	2019-02-05
276	Form 3	Female	2005-04-28	2019-02-05
277	Form 3	Female	2004-09-12	2019-02-05
278	Form 3	Female	2004-11-19	2019-02-05
279	Form 3	Female	2004-10-03	2019-02-05
280	Form 3	Female	2005-01-07	2019-02-05
281	Form 3	Female	2005-04-23	2019-02-05
282	Form 3	Female	2005-06-15	2019-02-05
283	Form 3	Female	2005-03-07	2019-02-05
284	Form 3	Female	2004-12-10	2019-02-05
285	Form 3	Female	2005-06-23	2019-02-05
286	Form 3	Female	2005-04-14	2019-02-05
287	Form 3	Male	2005-02-22	2019-02-05
288	Form 3	Male	2005-07-18	2019-02-05
289	Form 3	Male	2004-09-11	2019-02-05
290	Form 3	Male	2005-06-29	2019-02-05
291	Form 3	Male	2004-11-27	2019-02-05
292	Form 3	Male	2005-06-04	2019-02-05
293	Form 3	Male	2005-07-21	2019-02-05
294	Form 3	Male	2004-06-12	2019-02-05
295	Form 3	Male	2004-09-11	2019-02-05
296	Form 3	Male	2004-10-07	2019-02-05
297	Form 3	Male	2005-05-31	2019-02-05
298	Form 3	Male	2005-03-22	2019-02-05
299	Form 3	Male	2005-02-26	2019-02-05
300	Form 3	Male	2005-07-26	2019-02-05
301	Form 3	Male	2005-07-15	2019-02-05
307	Form 3	Female	2004-11-17	2019-02-05
308	Form 3	Female	2004-12-21	2019-02-05
309	Form 3	Female	2005-01-19	2019-02-05
310	Form 3	Female	2005-04-27	2019-02-05
311	Form 3	Female	2002-08-26	2019-02-05
312	Form 3	Female	2005-04-09	2019-02-05
313	Form 3	Female	2005-08-14	2019-02-05
314	Form 3	Female	2004-09-11	2019-02-05
315	Form 3	Female	2005-01-27	2019-02-05
316	Form 3	Female	2005-07-09	2019-02-05
317	Form 3	Female	2004-09-04	2019-02-05
318	Form 3	Female	2005-06-07	2019-02-05
319	Form 3	Female	2005-08-13	2019-02-05
320	Form 3	Female	2005-04-06	2019-02-05
321	Form 3	Female	2005-02-27	2019-02-05
322	Form 3	Female	2004-11-02	2019-02-05
323	Form 3	Male	2005-04-21	2019-02-05
324	Form 3	Male	2004-12-07	2019-02-05
325	Form 3	Male	2005-07-19	2019-02-05
326	Form 3	Male	2005-01-24	2019-02-05
327	Form 3	Male	2004-01-06	2019-02-05
328	Form 3	Male	2005-07-27	2019-02-05
329	Form 3	Male	2005-04-11	2019-02-05
330	Form 3	Male	2005-03-04	2019-02-05
331	Form 3	Male	2003-03-11	2019-02-05
332	Form 3	Male	2005-03-24	2019-02-05
333	Form 3	Male	2005-07-27	2019-02-05
334	Form 3	Male	2005-04-14	2019-02-05
335	Form 3	Male	2004-12-01	2019-02-05
336	Form 3	Male	2005-03-24	2019-02-05
337	Form 3	Male	2004-10-25	2019-02-05
338	Form 3	Male	2004-05-28	2019-02-05
344	Form 3	Female	2004-09-18	2019-02-05
345	Form 3	Female	2005-04-12	2019-02-05
346	Form 3	Female	2005-01-21	2019-02-05
347	Form 3	Female	2004-11-12	2019-02-05
348	Form 3	Female	2005-01-12	2019-02-05
349	Form 3	Female	2005-05-20	2019-02-05
350	Form 3	Female	2004-11-21	2019-02-05
351	Form 3	Female	2004-09-30	2019-02-05
352	Form 3	Female	2005-04-27	2019-02-05
353	Form 3	Female	2005-01-08	2019-02-05
354	Form 3	Female	2004-11-11	2019-02-05
355	Form 3	Female	2005-05-20	2019-02-05
356	Form 3	Female	2005-03-05	2019-02-05
357	Form 3	Female	2005-03-27	2019-02-05
358	Form 3	Female	2003-12-03	2019-02-05
359	Form 3	Female	2004-12-28	2019-02-05
360	Form 3	Female	2004-09-21	2019-02-05
361	Form 3	Male	2004-05-08	2019-02-05
362	Form 3	Male	2004-10-10	2019-02-05
363	Form 3	Male	2005-08-02	2019-02-05
364	Form 3	Male	2005-03-25	2019-02-05
365	Form 3	Male	2005-01-05	2019-02-05
366	Form 3	Male	2005-05-14	2019-02-05
367	Form 3	Male	2004-09-24	2019-02-05
368	Form 3	Male	2005-03-31	2019-02-05
369	Form 3	Male	2004-10-06	2019-02-05
370	Form 3	Male	2005-01-20	2019-02-05
371	Form 3	Male	2005-05-05	2019-02-05
372	Form 3	Male	2005-04-24	2019-02-05
373	Form 3	Male	2004-12-14	2019-02-05
374	Form 3	Male	2004-09-08	2019-02-05
380	Form 4	Female	2003-09-04	2019-02-05
381	Form 4	Female	2003-10-09	2019-02-05
382	Form 4	Female	2004-01-04	2019-02-05
383	Form 4	Female	2004-06-02	2019-02-05
384	Form 4	Female	2003-12-20	2019-02-05
385	Form 4	Female	2003-10-23	2019-02-05
386	Form 4	Female	2002-11-25	2019-02-05
387	Form 4	Female	2003-10-12	2019-02-05
388	Form 4	Female	2004-05-14	2019-02-05
389	Form 4	Female	2003-12-20	2019-02-05
390	Form 4	Female	2004-01-30	2019-02-05
391	Form 4	Female	2004-01-25	2019-02-05
392	Form 4	Female	2003-12-01	2019-02-05
393	Form 4	Female	2004-05-14	2019-02-05
394	Form 4	Female	2004-05-09	2019-02-05
395	Form 4	Female	2004-06-08	2019-02-05
396	Form 4	Female	2003-10-24	2019-02-05
397	Form 4	Male	2003-10-07	2019-02-05
398	Form 4	Male	2003-08-16	2019-02-05
399	Form 4	Male	2004-01-02	2019-02-05
400	Form 4	Male	2003-05-11	2019-02-05
401	Form 4	Male	2003-09-12	2019-02-05
402	Form 4	Male	2003-12-11	2019-02-05
403	Form 4	Male	2003-01-30	2019-02-05
404	Form 4	Male	2003-09-22	2019-02-05
405	Form 4	Male	2004-04-18	2019-02-05
406	Form 4	Male	2004-07-15	2019-02-05
407	Form 4	Male	2004-04-10	2019-02-05
408	Form 4	Male	2004-04-16	2019-02-05
414	Form 4	Female	2003-11-24	2019-02-05
415	Form 4	Female	2003-08-28	2019-02-05
416	Form 4	Female	2002-11-08	2019-02-05
417	Form 4	Female	2004-06-28	2019-02-05
418	Form 4	Female	2003-09-25	2019-02-05
419	Form 4	Female	2003-03-20	2019-02-05
420	Form 4	Female	2004-01-28	2019-02-05
421	Form 4	Female	2004-02-05	2019-02-05
422	Form 4	Female	2004-02-04	2019-02-05
423	Form 4	Female	2004-01-21	2019-02-05
424	Form 4	Male	2003-05-22	2019-02-05
425	Form 4	Male	2003-11-13	2019-02-05
426	Form 4	Male	2003-09-16	2019-02-05
427	Form 4	Male	2003-10-10	2019-02-05
428	Form 4	Male	2004-01-16	2019-02-05
429	Form 4	Male	2003-10-15	2019-02-05
430	Form 4	Male	2004-02-29	2019-02-05
431	Form 4	Male	2003-01-21	2019-02-05
432	Form 4	Male	2003-11-28	2019-02-05
433	Form 4	Male	2002-12-18	2019-02-05
434	Form 4	Male	2003-11-28	2019-02-05
435	Form 4	Male	2003-12-06	2019-02-05
436	Form 4	Male	2004-01-31	2019-02-05
437	Form 4	Male	2003-09-24	2019-02-05
438	Form 4	Male	2003-11-08	2019-02-05
439	Form 4	Male	2004-03-02	2019-02-05
440	Form 4	Male	2002-11-29	2019-02-05
441	Form 4	Male	2003-10-08	2019-02-05
447	Form 4	Female	2004-08-24	2019-02-05
448	Form 4	Female	2004-03-23	2019-02-05
449	Form 4	Female	2002-09-18	2019-02-05
450	Form 4	Female	2003-09-14	2019-02-05
451	Form 4	Female	2003-11-14	2019-02-05
452	Form 4	Female	2003-12-25	2019-02-05
453	Form 4	Female	2004-02-09	2019-02-05
454	Form 4	Female	2004-02-25	2019-02-05
455	Form 4	Female	2004-04-21	2019-02-05
456	Form 4	Female	2004-03-08	2019-02-05
457	Form 4	Female	2004-02-29	2019-02-05
458	Form 4	Female	2004-07-23	2019-02-05
459	Form 4	Female	2003-09-22	2019-02-05
460	Form 4	Male	2004-08-20	2019-02-05
461	Form 4	Male	2003-08-08	2019-02-05
462	Form 4	Male	2003-12-01	2019-02-05
463	Form 4	Male	2004-02-22	2019-02-05
464	Form 4	Male	2003-12-24	2019-02-05
465	Form 4	Male	2003-12-09	2019-02-05
466	Form 4	Male	2004-07-06	2019-02-05
467	Form 4	Male	2003-09-20	2019-02-05
468	Form 4	Male	2003-03-11	2019-02-05
469	Form 4	Male	2004-08-03	2019-02-05
470	Form 4	Male	2003-11-22	2019-02-05
471	Form 4	Male	2003-01-06	2019-02-05
472	Form 4	Male	2003-11-20	2019-02-05
473	Form 4	Male	2004-02-01	2019-02-05
474	Form 4	Male	2004-03-25	2019-02-05
475	Form 4	Male	2003-11-18	2019-02-05
481	Form 4	Female	2003-06-28	2019-02-05
482	Form 4	Female	2004-06-08	2019-02-05
483	Form 4	Female	2003-11-14	2019-02-05
484	Form 4	Female	2004-02-21	2019-02-05
485	Form 4	Female	2003-05-28	2019-02-05
486	Form 4	Female	2004-02-16	2019-02-05
487	Form 4	Female	2004-12-08	2019-02-05
488	Form 4	Female	2002-10-20	2019-02-05
489	Form 4	Female	2004-05-24	2019-02-05
490	Form 4	Female	2003-11-07	2019-02-05
491	Form 4	Female	2003-11-21	2019-02-05
492	Form 4	Female	2003-10-11	2019-02-05
493	Form 4	Female	2004-05-09	2019-02-05
494	Form 4	Female	2003-11-30	2019-02-05
495	Form 4	Female	2003-09-17	2019-02-05
496	Form 4	Female	2004-04-27	2019-02-05
497	Form 4	Female	2004-03-06	2019-02-05
498	Form 4	Female	2003-11-20	2019-02-05
499	Form 4	Male	2002-11-02	2019-02-05
500	Form 4	Male	2004-01-19	2019-02-05
501	Form 4	Male	2003-01-26	2019-02-05
502	Form 4	Male	2004-07-09	2019-02-05
503	Form 4	Male	2004-06-04	2019-02-05
504	Form 4	Male	2003-09-12	2019-02-05
505	Form 4	Male	2003-01-28	2019-02-05
506	Form 4	Male	2003-10-08	2019-02-05
512	Form 4	Female	2004-01-31	2019-02-05
513	Form 4	Female	2004-03-04	2019-02-05
514	Form 4	Female	2004-04-25	2019-02-05
515	Form 4	Female	2004-04-23	2019-02-05
516	Form 4	Female	2003-10-29	2019-02-05
517	Form 4	Female	2004-06-02	2019-02-05
518	Form 4	Female	2003-12-12	2019-02-05
519	Form 4	Female	2004-01-24	2019-02-05
520	Form 4	Female	2004-02-03	2019-02-05
521	Form 4	Male	2004-05-21	2019-02-05
522	Form 4	Male	2004-03-18	2019-02-05
523	Form 4	Male	2003-10-13	2019-02-05
524	Form 4	Male	2003-09-26	2019-02-05
525	Form 4	Male	2002-11-16	2019-02-05
526	Form 4	Male	2004-02-06	2019-02-05
527	Form 4	Male	2004-07-11	2019-02-05
528	Form 4	Male	2003-10-16	2019-02-05
529	Form 4	Male	2004-01-21	2019-02-05
530	Form 4	Male	2004-05-26	2019-02-05
531	Form 4	Male	2004-04-27	2019-02-05
532	Form 4	Male	2003-12-13	2019-02-05
533	Form 4	Male	2004-07-16	2019-02-05
534	Form 4	Male	2003-11-30	2019-02-05
540	Form 4	Female	2004-04-22	2019-02-05
541	Form 4	Female	2003-12-27	2019-02-05
542	Form 4	Female	2004-04-21	2019-02-05
543	Form 4	Female	2004-01-12	2019-02-05
544	Form 4	Female	2004-05-19	2019-02-05
545	Form 4	Female	2004-05-21	2019-02-05
546	Form 4	Female	2004-07-08	2019-02-05
547	Form 4	Female	2004-06-16	2019-02-05
548	Form 4	Female	2003-09-11	2019-02-05
549	Form 4	Female	2004-08-11	2019-02-05
550	Form 4	Female	2004-04-07	2019-02-05
551	Form 4	Female	2003-09-26	2019-02-05
552	Form 4	Female	2004-01-05	2019-02-05
553	Form 4	Female	2003-10-09	2019-02-05
554	Form 4	Female	2004-04-05	2019-02-05
555	Form 4	Female	2004-06-22	2019-02-05
556	Form 4	Female	2003-10-16	2019-02-05
557	Form 4	Female	2004-04-23	2019-02-05
558	Form 4	Male	2004-05-01	2019-02-05
559	Form 4	Male	2004-04-06	2019-02-05
560	Form 4	Male	2003-10-12	2019-02-05
561	Form 4	Male	2003-12-22	2019-02-05
562	Form 4	Male	2004-05-22	2019-02-05
563	Form 4	Male	2003-10-09	2019-02-05
564	Form 4	Male	2003-11-01	2019-02-05
565	Form 4	Male	2003-12-29	2019-02-05
566	Form 4	Male	2004-06-17	2019-02-05
572	Form 5	Female	2003-01-10	2019-02-05
573	Form 5	Female	2003-09-18	2019-02-05
574	Form 5	Female	2002-12-14	2019-02-05
575	Form 5	Female	2001-10-16	2019-02-05
576	Form 5	Female	2003-08-05	2019-02-05
577	Form 5	Female	2002-12-20	2019-02-05
578	Form 5	Female	2001-12-17	2019-02-05
579	Form 5	Female	2003-05-30	2019-02-05
580	Form 5	Female	2001-11-28	2019-02-05
581	Form 5	Female	2003-03-12	2019-02-05
582	Form 5	Female	2003-05-30	2019-02-05
583	Form 5	Female	2002-09-26	2019-02-05
584	Form 5	Female	2003-06-16	2019-02-05
585	Form 5	Female	2003-03-15	2019-02-05
586	Form 5	Female	2003-07-07	2019-02-05
587	Form 5	Male	2003-05-11	2019-02-05
588	Form 5	Male	2002-12-13	2019-02-05
589	Form 5	Male	2003-03-09	2019-02-05
590	Form 5	Male	2002-07-02	2019-02-05
591	Form 5	Male	2002-02-20	2019-02-05
592	Form 5	Male	2001-10-07	2019-02-05
593	Form 5	Male	2003-02-03	2019-02-05
594	Form 5	Male	2002-12-16	2019-02-05
595	Form 5	Male	2003-07-09	2019-02-05
596	Form 5	Male	2002-09-25	2019-02-05
597	Form 5	Male	2003-06-22	2019-02-05
598	Form 5	Male	2002-11-24	2019-02-05
599	Form 5	Male	2003-05-06	2019-02-05
600	Form 5	Male	2002-05-31	2019-02-05
601	Form 5	Male	2003-04-25	2019-02-05
602	Form 5	Male	2003-08-08	2019-02-05
608	Form 5	Female	2002-09-23	2019-02-05
609	Form 5	Female	2001-10-27	2019-02-05
610	Form 5	Female	2002-09-04	2019-02-05
611	Form 5	Female	2002-09-04	2019-02-05
612	Form 5	Female	2003-03-13	2019-02-05
613	Form 5	Female	2002-11-27	2019-02-05
614	Form 5	Female	2003-06-05	2019-02-05
615	Form 5	Female	2002-10-31	2019-02-05
616	Form 5	Female	2002-10-09	2019-02-05
617	Form 5	Female	2002-11-05	2019-02-05
618	Form 5	Female	2001-12-01	2019-02-05
619	Form 5	Male	2002-12-01	2019-02-05
620	Form 5	Male	2002-09-04	2019-02-05
621	Form 5	Male	2002-01-11	2019-02-05
622	Form 5	Male	2002-09-03	2019-02-05
623	Form 5	Male	2001-09-10	2019-02-05
624	Form 5	Male	2002-08-19	2019-02-05
625	Form 5	Male	2003-06-21	2019-02-05
626	Form 5	Male	2003-05-03	2019-02-05
627	Form 5	Male	2002-02-03	2019-02-05
628	Form 5	Male	2003-03-06	2019-02-05
629	Form 5	Male	2003-07-21	2019-02-05
630	Form 5	Male	2003-03-31	2019-02-05
631	Form 5	Male	2001-10-12	2019-02-05
632	Form 5	Male	2003-03-16	2019-02-05
633	Form 5	Male	2002-07-28	2019-02-05
634	Form 5	Male	2001-11-29	2019-02-05
640	Form 5	Female	2002-12-04	2019-02-05
641	Form 5	Female	2003-01-15	2019-02-05
642	Form 5	Female	2002-11-11	2019-02-05
643	Form 5	Female	2001-12-30	2019-02-05
644	Form 5	Female	2002-11-18	2019-02-05
645	Form 5	Female	2001-10-07	2019-02-05
646	Form 5	Female	2002-10-27	2019-02-05
647	Form 5	Female	2003-08-13	2019-02-05
648	Form 5	Female	2002-11-07	2019-02-05
649	Form 5	Female	2003-03-08	2019-02-05
650	Form 5	Female	2001-12-01	2019-02-05
651	Form 5	Male	2003-08-27	2019-02-05
652	Form 5	Male	2003-08-01	2019-02-05
653	Form 5	Male	2002-12-24	2019-02-05
654	Form 5	Male	2002-06-24	2019-02-05
655	Form 5	Male	2002-12-20	2019-02-05
656	Form 5	Male	2002-12-22	2019-02-05
657	Form 5	Male	2002-09-04	2019-02-05
658	Form 5	Male	2003-06-03	2019-02-05
659	Form 5	Male	2001-10-05	2019-02-05
660	Form 5	Male	2002-11-26	2019-02-05
661	Form 5	Male	2002-12-31	2019-02-05
662	Form 5	Male	2003-06-16	2019-02-05
663	Form 5	Male	2002-02-05	2019-02-05
664	Form 5	Male	2002-01-27	2019-02-05
665	Form 5	Male	2003-08-03	2019-02-05
666	Form 5	Male	2002-09-18	2019-02-05
667	Form 5	Male	2003-01-08	2019-02-05
673	Form 5	Female	2003-08-18	2019-02-05
674	Form 5	Female	2002-12-29	2019-02-05
675	Form 5	Female	2002-01-07	2019-02-05
676	Form 5	Female	2002-10-31	2019-02-05
677	Form 5	Female	2002-10-29	2019-02-05
678	Form 5	Male	2002-01-01	2019-02-05
679	Form 5	Female	2003-06-06	2019-02-05
680	Form 5	Female	2003-04-24	2019-02-05
681	Form 5	Female	2002-09-23	2019-02-05
682	Form 5	Female	2001-09-14	2019-02-05
683	Form 5	Female	2002-09-10	2019-02-05
684	Form 5	Female	2003-07-06	2019-02-05
685	Form 5	Female	2002-12-15	2019-02-05
686	Form 5	Male	2003-04-15	2019-02-05
687	Form 5	Male	2002-11-13	2019-02-05
688	Form 5	Male	2002-08-19	2019-02-05
689	Form 5	Male	2002-05-07	2019-02-05
690	Form 5	Male	2003-08-10	2019-02-05
691	Form 5	Male	2002-03-08	2019-02-05
692	Form 5	Male	2001-10-16	2019-02-05
693	Form 5	Male	2002-10-02	2019-02-05
694	Form 5	Male	2002-07-04	2019-02-05
695	Form 5	Male	2003-07-16	2019-02-05
696	Form 5	Male	2003-05-24	2019-02-05
697	Form 5	Male	2002-03-25	2019-02-05
698	Form 5	Male	2003-02-14	2019-02-05
699	Form 5	Male	2002-11-06	2019-02-05
705	Form 5	Female	2002-12-11	2019-02-05
706	Form 5	Female	2002-12-04	2019-02-05
707	Form 5	Female	2003-03-20	2019-02-05
708	Form 5	Female	2003-03-10	2019-02-05
709	Form 5	Female	2003-08-22	2019-02-05
710	Form 5	Female	2003-06-18	2019-02-05
711	Form 5	Female	2003-08-03	2019-02-05
712	Form 5	Female	2002-01-03	2019-02-05
713	Form 5	Female	2002-09-11	2019-02-05
714	Form 5	Female	2003-01-22	2019-02-05
715	Form 5	Female	2003-07-11	2019-02-05
716	Form 5	Female	2002-10-14	2019-02-05
717	Form 5	Female	2003-07-10	2019-02-05
718	Form 5	Female	2002-11-11	2019-02-05
719	Form 5	Female	2002-10-04	2019-02-05
720	Form 5	Female	2003-07-19	2019-02-05
721	Form 5	Female	2003-05-21	2019-02-05
722	Form 5	Female	2002-11-23	2019-02-05
723	Form 5	Female	2003-04-08	2019-02-05
724	Form 5	Male	2002-09-06	2019-02-05
725	Form 5	Male	2003-02-01	2019-02-05
726	Form 5	Male	2003-08-29	2019-02-05
727	Form 5	Male	2002-11-05	2019-02-05
728	Form 5	Male	2002-09-16	2019-02-05
729	Form 5	Male	2003-04-15	2019-02-05
730	Form 5	Male	2002-07-06	2019-02-05
731	Form 5	Male	2003-05-21	2019-02-05
732	Form 5	Male	2003-05-28	2019-02-05
733	Form 5	Male	2003-04-28	2019-02-05
734	Form 5	Male	2001-09-02	2019-02-05
735	Form 5	Male	2003-05-09	2019-02-05
736	Form 5	Male	2003-08-22	2019-02-05
742	Form 5	Female	2002-10-08	2019-02-05
743	Form 5	Female	2002-08-25	2019-02-05
744	Form 5	Female	2003-04-18	2019-02-05
745	Form 5	Female	2002-10-11	2019-02-05
746	Form 5	Female	2003-04-09	2019-02-05
747	Form 5	Female	2003-04-29	2019-02-05
748	Form 5	Female	2003-08-01	2019-02-05
749	Form 5	Female	2003-02-14	2019-02-05
750	Form 5	Female	2002-11-15	2019-02-05
751	Form 5	Female	2003-02-17	2019-02-05
752	Form 5	Female	2002-12-24	2019-02-05
753	Form 5	Female	2003-03-03	2019-02-05
754	Form 5	Female	2002-09-22	2019-02-05
755	Form 5	Female	2003-06-09	2019-02-05
756	Form 5	Female	2003-04-03	2019-02-05
757	Form 5	Female	2003-02-21	2019-02-05
758	Form 5	Female	2003-01-30	2019-02-05
759	Form 5	Female	2003-05-15	2019-02-05
760	Form 5	Female	2001-12-04	2019-02-05
761	Form 5	Female	2002-11-28	2019-02-05
762	Form 5	Female	2003-03-19	2019-02-05
763	Form 5	Female	2002-12-19	2019-02-05
764	Form 5	Male	2002-09-29	2019-02-05
765	Form 5	Male	2003-03-08	2019-02-05
771	Lower 6	Female	2002-08-10	2019-02-05
772	Lower 6	Female	2002-01-24	2019-02-05
773	Lower 6	Female	2002-04-22	2019-02-05
774	Lower 6	Female	2002-08-05	2019-02-05
775	Lower 6	Female	2001-12-10	2019-02-05
776	Lower 6	Female	2001-10-07	2019-02-05
777	Lower 6	Female	2002-08-30	2019-02-05
778	Lower 6	Female	2002-03-03	2019-02-05
779	Lower 6	Female	2001-12-13	2019-02-05
780	Lower 6	Female	2000-10-13	2019-02-05
781	Lower 6	Male	2002-03-06	2019-02-05
782	Lower 6	Male	2002-03-06	2019-02-05
783	Lower 6	Male	2001-10-29	2019-02-05
784	Lower 6	Male	2002-03-21	2019-02-05
785	Lower 6	Male	2001-02-03	2019-02-05
786	Lower 6	Male	2001-09-06	2019-02-05
787	Lower 6	Male	2002-07-22	2019-02-05
788	Lower 6	Male	2000-12-22	2019-02-05
794	Lower 6	Female	2002-06-27	2019-02-05
795	Lower 6	Female	2001-12-05	2019-02-05
796	Lower 6	Female	2001-12-21	2019-02-05
797	Lower 6	Female	2002-03-20	2019-02-05
798	Lower 6	Female	2002-01-23	2019-02-05
799	Lower 6	Female	2002-06-12	2019-02-05
800	Lower 6	Female	2002-08-13	2019-02-05
801	Lower 6	Female	2001-10-10	2019-02-05
802	Lower 6	Female	2002-01-29	2019-02-05
803	Lower 6	Female	2000-11-30	2019-02-05
804	Lower 6	Female	2002-03-12	2019-02-05
805	Lower 6	Male	2002-03-11	2019-02-05
806	Lower 6	Male	2000-09-13	2019-02-05
807	Lower 6	Male	2001-12-17	2019-02-05
808	Lower 6	Male	2002-03-05	2019-02-05
809	Lower 6	Male	2001-11-02	2019-02-05
810	Lower 6	Male	2002-01-29	2019-02-05
811	Lower 6	Male	2002-06-07	2019-02-05
812	Lower 6	Male	2002-03-09	2019-02-05
813	Lower 6	Male	2001-09-30	2019-02-05
814	Lower 6	Male	2018-08-13	2019-02-05
815	Lower 6	Male	2002-05-23	2019-02-05
816	Lower 6	Male	2001-12-10	2019-02-05
822	Lower 6	Female	2002-07-27	2019-02-05
823	Lower 6	Female	2002-08-07	2019-02-05
824	Lower 6	Female	2001-10-20	2019-02-05
825	Lower 6	Female	2002-08-29	2019-02-05
826	Lower 6	Female	2002-05-08	2019-02-05
827	Lower 6	Female	2001-10-14	2019-02-05
828	Lower 6	Female	2001-12-22	2019-02-05
829	Lower 6	Female	2002-01-11	2019-02-05
830	Lower 6	Female	2002-07-10	2019-02-05
831	Lower 6	Female	1999-12-23	2019-02-05
832	Lower 6	Female	2001-10-31	2019-02-05
833	Lower 6	Female	2002-08-11	2019-02-05
834	Lower 6	Female	2002-06-13	2019-02-05
835	Lower 6	Female	2001-11-18	2019-02-05
836	Lower 6	Female	2001-11-17	2019-02-05
837	Lower 6	Female	2001-10-05	2019-02-05
838	Lower 6			2019-02-05
839	Lower 6	Male	2002-05-18	2019-02-05
840	Lower 6	Male	2002-03-16	2019-02-05
841	Lower 6	Male	2001-10-09	2019-02-05
842	Lower 6	Male	2002-01-23	2019-02-05
843	Lower 6	Male	2002-01-31	2019-02-05
849	Upper 6	Female	2001-01-14	2019-02-05
850	Upper 6	Female	2001-05-18	2019-02-05
851	Upper 6	Female	2001-05-28	2019-02-05
852	Upper 6	Female	2000-10-27	2019-02-05
853	Upper 6	Female	2000-01-17	2019-02-05
854	Upper 6	Female	2000-12-06	2019-02-05
855	Upper 6	Female	2000-11-10	2019-02-05
856	Upper 6	Female	2001-03-09	2019-02-05
857	Upper 6	Female	2001-08-24	2019-02-05
858	Upper 6	Female	1999-12-23	2019-02-05
859	Upper 6	Female	2001-04-28	2019-02-05
860	Upper 6	Female	2000-11-01	2019-02-05
861	Upper 6	Female	2000-11-18	2019-02-05
862	Upper 6	Female	2000-10-30	2019-02-05
863	Upper 6	Female	2000-10-07	2019-02-05
864	Upper 6	Male	2001-04-18	2019-02-05
865	Upper 6	Male	2001-02-27	2019-02-05
866	Upper 6	Male	2001-05-16	2019-02-05
867	Upper 6	Male	2000-03-16	2019-02-05
868	Upper 6	Male	2000-02-27	2019-02-05
869	Upper 6	Male	2001-07-20	2019-02-05
870	Upper 6	Male	2001-03-15	2019-02-05
871	Upper 6	Male	2001-02-13	2019-02-05
872	Upper 6	Male	2001-04-13	2019-02-05
873	Upper 6	Male	2001-07-21	2019-02-05
874	Upper 6	Male	2000-10-13	2019-02-05
875	Upper 6	Male	2000-10-19	2019-02-05
881	Upper 6	Female	2001-04-21	2019-02-05
882	Upper 6	Female	2001-06-04	2019-02-05
883	Upper 6	Female	2001-07-12	2019-02-05
884	Upper 6	Female	2001-01-30	2019-02-05
885	Upper 6	Female	2000-12-27	2019-02-05
886	Upper 6	Female	2000-12-03	2019-02-05
887	Upper 6	Female	2000-12-27	2019-02-05
888	Upper 6	Male	2001-01-25	2019-02-05
889	Upper 6	Male	2001-06-09	2019-02-05
890	Upper 6	Male	2000-03-27	2019-02-05
891	Upper 6	Male	1999-12-26	2019-02-05
892	Upper 6	Male	2001-06-08	2019-02-05
893	Upper 6	Male	2001-06-19	2019-02-05
894	Upper 6	Male	2001-08-26	2019-02-05
895	Upper 6	Male	2000-12-17	2019-02-05
896	Upper 6	Male	2000-12-14	2019-02-05
897	Upper 6	Male	2001-03-29	2019-02-05
898	Upper 6	Male	2001-03-05	2019-02-05
899	Upper 6	Male	2000-12-12	2019-02-05
900	Upper 6	Male	2000-04-05	2019-02-05
906	Upper 6	Female	2001-04-09	2019-02-05
907	Upper 6	Female	2001-04-07	2019-02-05
908	Upper 6	Female	2000-09-08	2019-02-05
909	Upper 6	Female	2000-05-21	2019-02-05
910	Upper 6	Female	2001-03-20	2019-02-05
911	Upper 6	Female	1999-12-02	2019-02-05
912	Upper 6	Female	2000-12-19	2019-02-05
913	Upper 6	Female	2000-09-25	2019-02-05
914	Upper 6	Female	2001-01-10	2019-02-05
915	Upper 6	Female	2001-02-10	2019-02-05
916	Upper 6	Female	1999-09-01	2019-02-05
917	Upper 6	Female	2001-08-28	2019-02-05
918	Upper 6	Female	2001-02-15	2019-02-05
919	Upper 6	Male	2000-09-08	2019-02-05
920	Upper 6	Male	2000-02-03	2019-02-05
921	Upper 6	Male	2000-11-07	2019-02-05
922	Upper 6	Male	2001-01-07	2019-02-05
923	Upper 6	Male	2001-04-04	2019-02-05
924	Upper 6	Male	2000-10-03	2019-02-05
925	Upper 6	Male	2001-11-01	2019-02-05

## Sheet: Survey responses
ID	Sr.No.	Response No	Start Time	End Time	Participation Status	1.I agree to allow my child to take part in the BARBADOS CHILDREN'S HEALTH AND NUTRITION STUDY.	2(a). Student Demographics. : Sex	2(b). Student Demographics. : Date of Birth	2(c). Student Demographics. : Email Address	3(a). What did you take your weight in: What is your Weight ?	4(a). Please enter your weight here: What is your Weight ?	5(a). What did you take your height in ?: What is your Height ?	6(a). Please enter your height here.: What is your Height ?	7.What is todays date ?	8.What Form are you in ?	9.Who do you live with ?	10.How many adults over 18 years of age are living in your household?	11.How many children less than 18 years of age live in your household? Please count yourself if you are less than 18 year.	12.How many rooms are there in your house? ( do not count your kitchen or bathroom(s))	13.Does anyone in the household own a vehicle? ( Car, van, etc.)	14.Did you buy food form the Canteen LAST TERM ?	15.Why did you not buy food from the Canteen Last Term?	16.What meal(s) did you eat from the canteen Last Term?					17.Do you buy food form the Canteen NOW ?	18.Why do you not buy food from the Canteen NOW ?	19.What meal(s) do you eat from the canteen NOW ?					20.How many times a week do you buy Fresh Fruit from the Canteen?	21.I purchase Fresh Fruit from the Canteen because	22.I do not buy Fresh Fruit from the Canteen because	23.How many times a week do you buy Ham and Cheese Croissants ?	24.I purchase Ham and Cheese Croissants because	25.I DO NOT buy Ham and Cheese Croissants because	26.How many times a week do you buy Muffins ?	27.I purchase Muffins because	28.I DO NOT buy Muffins because	29.How many times a week do you buy Pancakes ?	30.I purchase Pancakes because	31.I DO NOT buy Pancakes because	32.How many times a week do you buy Omelet and Toast ?	33.I purchase Omelet and Toast because	34.I DO NOT buy Omelet and Toast because
																							Breakfast	Morning Snack	Lunch	Evening Snack	None of the above			Breakfast	Morning Snack	Lunch	Evening Snack	None of the above
41	1	2	2/5/2019 15:07	2/5/2019 15:11	Incomplete	YES I AGREE	Female	21/10/2005		in Pounds (Lbs)	113	In Inches (in's)	5 ft 3	02/15/2019	Form 2
20	2	3	2/5/2019 17:00	2/5/2019 17:04	Incomplete	YES I AGREE	Male	6/7/2006		in Pounds (Lbs)	120	In Inches (in's)	4	2019-02-15	Form 2
23	3	5	2/5/2019 20:31	2/5/2019 20:36	Incomplete	YES I AGREE	Male	14/4/2006						2019-02-17	Form 2
677	4	1	2/5/2019 22:33	2/5/2019 22:49	Complete	YES I AGREE	Female	29/10/2002		in Pounds (Lbs)	87	In Centemeters (cm)	162	2/5/2019	Form 5	Both Mom and Dad	Three	Three	Ifk	NO	Yes I purchased food from the Canteen LAST TERM.				Lunch	Evening Snack		Yes I buy food from the Canteen NOW.				Lunch	Evening Snack		I never purchase Fresh Fruit from the Canteen		I bring Fresh Fruit from home.	I never buy Ham and Cheese Croissants		Other (Please specify):I do not get to school before 8:30	once a week	I like it		Other (Please specify):I do not get to school early	Other (Please specify):I do not buy pancakes		Other (Please specify):I do not buy breakfast	Other (Please specify):I do not buy breakfast
9	5	6	2/6/2019 13:18	2/6/2019 13:25	Incomplete	YES I AGREE	Female	23/07/2006		in Pounds (Lbs)	70			02/20/2019	Form 2
387	6	18	2/8/2019 12:18	2/8/2019 12:33	Incomplete	YES I AGREE	Female	12/10/2003		in Pounds (Lbs)	190	In Centemeters (cm)	152	2019-02-08	Form 4	Mom	2	1	6	YES	Yes I purchased food from the Canteen LAST TERM.				Lunch			Yes I buy food from the Canteen NOW.				Lunch	Evening Snack		I never purchase Fresh Fruit from the Canteen		Other (Please specify):I eat fruit at home	I never buy Ham and Cheese Croissants		Other (Please specify):I don't eat ham	I never buy Muffins		I do not like it	I never buy Pancakes		Other (Please specify):I don't eat pancakes	I never buy Omelet and Toast
753	7	7	2/8/2019 12:36	2/8/2019 12:47	Complete	YES I AGREE	Female	03/03/2003		in Pounds (Lbs)	105	In Inches (in's)	5’5	02/08/2019	Form 5	Both Mom and Dad	2	1	5	YES	Yes I purchased food from the Canteen LAST TERM.				Lunch			Yes I buy food from the Canteen NOW.		Breakfast		Lunch			I never purchase Fresh Fruit from the Canteen		I bring Fresh Fruit from home.	I never buy Ham and Cheese Croissants		Religious reasons	once a week	I like it		twice a week	I like it		Other (Please specify):I have never bought it but i would
644	8	8	2/8/2019 12:37	2/8/2019 12:49	Complete	YES I AGREE	Female	18/11/2002		in Pounds (Lbs)	220	In Centemeters (cm)	177	2/08/2019	Form 5	Both Mom and Dad	2	1	4	YES	Yes I purchased food from the Canteen LAST TERM.				Lunch	Evening Snack		Yes I buy food from the Canteen NOW.				Lunch	Evening Snack		I never purchase Fresh Fruit from the Canteen		I bring Fresh Fruit from home.	once a week	I like it		I never buy Muffins		it is expensive	once a week	It is cheap		I never buy Omelet and Toast
529	9	19	2/8/2019 12:30	2/8/2019 12:49	Incomplete	YES I AGREE	Male	21/1/2004		in Pounds (Lbs)	109	In Inches (in's)	5.7	2/8/2019	Form 4	Mom	Two	Three	Five	YES	Yes I purchased food from the Canteen LAST TERM.		Breakfast		Lunch			Yes I buy food from the Canteen NOW.				Lunch			I never purchase Fresh Fruit from the Canteen		I bring Fresh Fruit from home.	I never buy Ham and Cheese Croissants		It is unhealthy	I never buy Muffins		It is unhealthy	I never buy Pancakes		I do not like it	I never buy Omelet and Toast		I do not like it
632	10	20	2/8/2019 12:57	2/8/2019 12:59	Incomplete	YES I AGREE	Male	16/03/2003		in Pounds (Lbs)	145	In Inches (in's)	5'6	02/26/2019	Form 5
745	11	9	2/8/2019 12:45	2/8/2019 13:03	Complete	YES I AGREE	Female	11/10/2002		in Pounds (Lbs)	120	In Centemeters (cm)	164	02/08/2019	Form 5	Both Mom and Dad	3	2	5	YES	Yes I purchased food from the Canteen LAST TERM.				Lunch	Evening Snack		Yes I buy food from the Canteen NOW.				Lunch			I never purchase Fresh Fruit from the Canteen		I bring Fresh Fruit from home.	I never buy Ham and Cheese Croissants		Religious reasons	I never buy Muffins		Other (Please specify):I just don't want to	I never buy Pancakes		Other (Please specify):I don't want to	I never buy Omelet and Toast		Other (Please specify):I eat it at home
804	12	10	2/8/2019 12:53	2/8/2019 13:04	Complete	YES I AGREE	Female	12/03/2002		in Pounds (Lbs)	140	In Centemeters (cm)	5 5	08/03/2019	Lower 6	Both Mom and Dad	3	1	4	YES	Yes I purchased food from the Canteen LAST TERM.				Lunch			Yes I buy food from the Canteen NOW.				Lunch			I never purchase Fresh Fruit from the Canteen		Other (Please specify):i dont want to	I never buy Ham and Cheese Croissants		Other (Please specify):i dont want to	I never buy Muffins		Other (Please specify):i dont want to	I never buy Pancakes		Other (Please specify):i dont want to	I never buy Omelet and Toast		Other (Please specify):i dont want to
711	13	11	2/8/2019 13:05	2/8/2019 13:13	Complete	NO I DO NOT AGREE	Female	23/11/2002		in Pounds (Lbs)	120	In Centemeters (cm)	158	2/7/2019	Form 5	Both Mom and Dad	2	1	5	YES	I never purchased food from the Canteen LAST TERM.	The reason is because I bring lunch from home						I never purchased food from the Canteen NOW.	I bring lunch from home and your reviews aren’t that great						I never purchase Fresh Fruit from the Canteen		I bring Fresh Fruit from home.	I never buy Ham and Cheese Croissants			I never buy Muffins			I never buy Pancakes			I never buy Omelet and Toast
891	14	21	2/8/2019 13:25	2/8/2019 13:29	Incomplete	YES I AGREE	Male	26/12/1999		in Kilograms (KG)	65	In Inches (in's)	5'5	02/19/2019	Upper 6
778	15	22	2/8/2019 12:50	2/8/2019 13:47	Incomplete	YES I AGREE	Female	03/03/2002		in Pounds (Lbs)	120	In Inches (in's)	5.6	08/02/2019	Lower 6	Both Mom and Dad	2	1	7	YES	Yes I purchased food from the Canteen LAST TERM.				Lunch			Yes I buy food from the Canteen NOW.				Lunch			I never purchase Fresh Fruit from the Canteen			I never buy Ham and Cheese Croissants		I did not like it	I never buy Muffins			I never buy Pancakes			I never buy Omelet and Toast
658	16	23	2/8/2019 13:39	2/8/2019 13:47	Incomplete	YES I AGREE	Male	03/06/2003		in Pounds (Lbs)	145	In Inches (in's)	5'6	02/08/2019	Form 5	Extended Family (i.e. Grandmother, Grandfather, aunts, uncles, etc.)	3	1	4	YES	Yes I purchased food from the Canteen LAST TERM.				Lunch			Yes I buy food from the Canteen NOW.				Lunch			I never purchase Fresh Fruit from the Canteen		Other (Please specify):I have never noticed that the canteen sells fruit	I never buy Ham and Cheese Croissants		It is expensive	once a week	I like it		once a week	I like it		I never buy Omelet and Toast		I do not like it
920	17	24	2/8/2019 13:04	2/8/2019 13:48	Incomplete	YES I AGREE	Male	3/2/2000		in Pounds (Lbs)	280	In Centemeters (cm)	180cm	8/2/2019	Upper 6	Extended Family (i.e. Grandmother, Grandfather, aunts, uncles, etc.)	5	2	6	YES	Yes I purchased food from the Canteen LAST TERM.				Lunch			Yes I buy food from the Canteen NOW.		Breakfast		Lunch			I never purchase Fresh Fruit from the Canteen		I bring Fresh Fruit from home.	three times a week	It is good Value for Money.		I never buy Muffins		Other (Please specify):I don't want to	I never buy Pancakes		Other (Please specify):I don't want to	I never buy Omelet and Toast		Other (Please specify):I don't want to
657	18	12	2/8/2019 12:56	2/8/2019 13:56	Complete	YES I AGREE	Male	04/09/2002		in Pounds (Lbs)	110	In Centemeters (cm)	168	02/08/2019	Form 5	Both Mom and Dad	Three	Three	Three	YES	Yes I purchased food from the Canteen LAST TERM.		Breakfast	Morning Snack	Lunch	Evening Snack		Yes I buy food from the Canteen NOW.				Lunch			I never purchase Fresh Fruit from the Canteen		I bring Fresh Fruit from home.	Other (Please specify):Purchased it once	It is cheap		I never buy Muffins		It is unhealthy	twice a week	It is cheap		I never buy Omelet and Toast		Other (Please specify):I didn't know there was omelet and toast
886	19	13	2/8/2019 13:19	2/8/2019 14:00	Complete	YES I AGREE	Female	03/12/2000		in Pounds (Lbs)	147	In Inches (in's)	5’5.5	2/8/2019	Upper 6	Extended Family (i.e. Grandmother, Grandfather, aunts, uncles, etc.)	2	0	4	NO	Yes I purchased food from the Canteen LAST TERM.			Morning Snack	Lunch	Evening Snack		Yes I buy food from the Canteen NOW.		Breakfast					I never purchase Fresh Fruit from the Canteen		I do not like it	I never buy Ham and Cheese Croissants		It is expensive	Other (Please specify):Occasionally after school	Other (Please specify):I don’t want anything too heavy to eat before I get home.		Other (Please specify):When I’m unable to eat breakfast before I leave home for school.	It is cheap		I never buy Omelet and Toast		Other (Please specify):I prefer pancakes.
912	20	14	2/8/2019 13:49	2/8/2019 14:14	Complete	YES I AGREE	Female	19/12/2000		in Pounds (Lbs)	150	In Inches (in's)	5ft 10in	02/08/2019	Upper 6	Mom	Two. My mother and I	One	Six	YES	Yes I purchased food from the Canteen LAST TERM.		Breakfast		Lunch	Evening Snack		Yes I buy food from the Canteen NOW.							I never purchase Fresh Fruit from the Canteen		I do not like it	Other (Please specify):When I need to	I like it		Other (Please specify):Rarely	I like it		Other (Please specify):When necessary	It is good Value for Money.		I never buy Omelet and Toast		Other (Please specify):I have no need to
576	21	15	2/8/2019 14:07	2/8/2019 14:29	Complete	YES I AGREE	Female	5/8/2003		in Pounds (Lbs)	114	In Inches (in's)	5"5	2/8/2019	Form 5	Both Mom and Dad	3	2	4	YES	Yes I purchased food from the Canteen LAST TERM.		Breakfast			Evening Snack		Yes I buy food from the Canteen NOW.		Breakfast			Evening Snack		I never purchase Fresh Fruit from the Canteen		Other (Please specify):i dont trust it, i think theres a catch	I never buy Ham and Cheese Croissants		Other (Please specify):i dont like them in general	I never buy Muffins		Other (Please specify):i dont like muffins	Other (Please specify):when i didnt havs breakfast	Other (Please specify):its cheap and i dont think i can trust anything else		I never buy Omelet and Toast		Other (Please specify):i dont trust it
705	22	25	2/8/2019 14:58	2/8/2019 15:04	Incomplete	YES I AGREE	Female	11/12/2002		in Pounds (Lbs)	————-	In Inches (in's)	5’5 1/2	2019-02-08	Form 5
643	23	16	2/8/2019 15:57	2/8/2019 16:09	Complete	YES I AGREE	Female	30/12/2001		in Pounds (Lbs)	160pounds	In Inches (in's)	5inches	02/08/2019	Form 5	Both Mom and Dad	2	2	5	YES	Yes I purchased food from the Canteen LAST TERM.		Breakfast	Morning Snack	Lunch	Evening Snack		Yes I buy food from the Canteen NOW.				Lunch			I never purchase Fresh Fruit from the Canteen		Other (Please specify):They don't sell fresh fruit	I never buy Ham and Cheese Croissants		Other (Please specify):I don't want to Buy them	I never buy Muffins		Other (Please specify):I don't want to buy them	I never buy Pancakes		It is unhealthy	I never buy Omelet and Toast		I do not like it
615	24	26	2/8/2019 16:11	2/8/2019 16:38	Incomplete	YES I AGREE	Female	31/10/2002		in Pounds (Lbs)	120	In Centemeters (cm)	179	02/08/2019	Form 5	Mom	3	1	4	YES	Yes I purchased food from the Canteen LAST TERM.				Lunch			Yes I buy food from the Canteen NOW.				Lunch			I never purchase Fresh Fruit from the Canteen		It is expensive	Other (Please specify):when in the mood	I like it		I never buy Muffins		Other (Please specify):Never really looked at them	I never buy Pancakes		Other (Please specify):breakfast at home	I never buy Omelet and Toast		Other (Please specify):same as above
474	25	17	2/8/2019 18:47	2/8/2019 19:14	Complete	YES I AGREE	Male	25/3/2004		in Pounds (Lbs)	175	In Inches (in's)	74	02/08/2019	Form 4	Both Mom and Dad	2	1	5	YES	Yes I purchased food from the Canteen LAST TERM.				Lunch			Yes I buy food from the Canteen NOW.				Lunch			I never purchase Fresh Fruit from the Canteen		I bring Fresh Fruit from home.	I never buy Ham and Cheese Croissants		I did not like it	I never buy Muffins		I do not like it	I never buy Pancakes		I do not like it	I never buy Omelet and Toast		I do not like it
733	26	27	2/8/2019 22:41	2/8/2019 22:43	Incomplete	YES I AGREE	Male	28/04/2003		in Pounds (Lbs)	173	In Inches (in's)	70	02/08/2019	Form 5
865	27	28	2/8/2019 23:39	2/8/2019 23:41	Incomplete	YES I AGREE	Male	27/02/2001		in Pounds (Lbs)	162	In Inches (in's)	5'6	02/08/2019	Upper 6
617	28	32	2/9/2019 08:18	2/9/2019 08:20	Incomplete	YES I AGREE	Female	05/11/2002		in Pounds (Lbs)	175	In Inches (in's)	5''6'	2/17/2019	Form 5
565	29	29	2/9/2019 10:43	2/9/2019 10:56	Complete	YES I AGREE	Male	29/12/2003		in Pounds (Lbs)	60	In Inches (in's)	5"10	02/08/2019	Form 4	Extended Family (i.e. Grandmother, Grandfather, aunts, uncles, etc.)	4	2	11	YES	Yes I purchased food from the Canteen LAST TERM.			Morning Snack	Lunch	Evening Snack		Yes I buy food from the Canteen NOW.			Morning Snack		Evening Snack		I never purchase Fresh Fruit from the Canteen		Religious reasons	I never buy Ham and Cheese Croissants		I did not like it	I never buy Muffins		it is expensive	I never buy Pancakes		Religious reasons	I never buy Omelet and Toast		Religious reasons
477	30	30	2/9/2019 12:26	2/9/2019 13:07	Complete	YES I AGREE	Female	08/06/2004		in Pounds (Lbs)	115	In Inches (in's)	5'3	02/09/2019	Form 4	Both Mom and Dad	2	2	2	YES	Yes I purchased food from the Canteen LAST TERM.				Lunch	Evening Snack		Yes I buy food from the Canteen NOW.				Lunch			I never purchase Fresh Fruit from the Canteen		Other (Please specify):I just don't buy fruit from the Canteen	I never buy Ham and Cheese Croissants		Other (Please specify):I just don't buy Ham and Chesse Croissants	Other (Please specify):I only bought a muffin once			I never buy Pancakes		Other (Please specify):I just don't but Pankes from the Canteen	I never buy Omelet and Toast		Other (Please specify):I have breakfast at home
803	31	31	2/9/2019 13:27	2/9/2019 13:41	Complete	YES I AGREE	Female	30/11/2000		in Pounds (Lbs)	115	In Centemeters (cm)	171	02/09/2019	Lower 6	Both Mom and Dad	4	1	4	NO	I never purchased food from the Canteen LAST TERM.	I'm vegan						I never purchased food from the Canteen NOW.	I'm vegan						once a Week	It is healthy		I never buy Ham and Cheese Croissants		I have allergies/intolerance to chips	I never buy Muffins		I have allergies/intolerance to ingredients in Muffins	I never buy Pancakes		I have allergies/intolerance to ingredients in Pancakes	I never buy Omelet and Toast		I have allergies/intolerance to ingredients in Omelet and Toast
431	32	33	2/10/2019 17:43	2/10/2019 17:50	Incomplete	YES I AGREE	Male	21/1/2003		in Pounds (Lbs)	109	In Inches (in's)	5ft"7	10/2/2019	Form 4	Dad	1	1	4	NO	Yes I purchased food from the Canteen LAST TERM.				Lunch			Yes I buy food from the Canteen NOW.				Lunch			I never purchase Fresh Fruit from the Canteen		It is expensive	I never buy Ham and Cheese Croissants		It is expensive
916	33	35	2/11/2019 06:06	2/11/2019 06:10	Incomplete	NO I DO NOT AGREE	Male	23/12/1999						02/17/2019	Upper 6
913	34	34	2/11/2019 21:25	2/11/2019 21:37	Complete	YES I AGREE	Female	25/09/2000		in Pounds (Lbs)	128	In Centemeters (cm)	158	12/02/2019	Upper 6	Both Mom and Dad	2	1	7	YES	Yes I purchased food from the Canteen LAST TERM.		Breakfast	Morning Snack	Lunch			Yes I buy food from the Canteen NOW.				Lunch			I never purchase Fresh Fruit from the Canteen		I do not like it	Other (Please specify):Only bought it once			once a week	I like it		I never buy Pancakes		I do not like it	I never buy Omelet and Toast		I do not like it
882	35	38	2/12/2019 17:05	2/12/2019 17:08	Incomplete	YES I AGREE	Female	4/6/2001		in Pounds (Lbs)	220	In Centemeters (cm)	178	02/19/2019	Upper 6
394	36	39	2/12/2019 17:04	2/12/2019 17:13	Incomplete	YES I AGREE	Female	09/05/2004		in Pounds (Lbs)	150	In Inches (in's)	5'3	02/11/2019	Form 4	Other (Please specify):mom and grandmother	2	1	4	YES	Yes I purchased food from the Canteen LAST TERM.				Lunch			Yes I buy food from the Canteen NOW.				Lunch			I never purchase Fresh Fruit from the Canteen		I do not like it	I never buy Ham and Cheese Croissants		It is expensive	I never buy Muffins		I do not like it	I never buy Pancakes		Other (Please specify):I eat breakfast at home	I never buy Omelet and Toast		Other (Please specify):I eat breakfast at home
856	37	36	2/12/2019 17:04	2/12/2019 17:27	Complete	YES I AGREE	Female	09/03/2001		in Pounds (Lbs)	116	In Inches (in's)	58	02/12/2019	Upper 6	Both Mom and Dad	2	3	6	YES	Yes I purchased food from the Canteen LAST TERM.				Lunch			Yes I buy food from the Canteen NOW.				Lunch			I never purchase Fresh Fruit from the Canteen		I bring Fresh Fruit from home.	I never buy Ham and Cheese Croissants		It is unhealthy	I never buy Muffins		I do not like it	I never buy Pancakes		Other (Please specify):I eat breakfast at home	I never buy Omelet and Toast		Other (Please specify):I eat breakfast at home
419	38	37	2/12/2019 19:16	2/12/2019 19:37	Complete	YES I AGREE	Female	20/03/2003		in Pounds (Lbs)	127	In Inches (in's)	5'8"	02/12/2019	Form 4	Mom	1	3	6	YES	Yes I purchased food from the Canteen LAST TERM.			Morning Snack	Lunch	Evening Snack		Yes I buy food from the Canteen NOW.			Morning Snack	Lunch			I never purchase Fresh Fruit from the Canteen		I bring Fresh Fruit from home.	Other (Please specify):I have bought a few croissants before	I like it		I never buy Muffins		it is expensive	I never buy Pancakes		Other (Please specify):I make them at home	I never buy Omelet and Toast		I do not like it
911	39	40	2/12/2019 19:44	2/12/2019 19:49	Incomplete	YES I AGREE	Female	1999-01-09						02/21/2019	Upper 6
517	40	41	2/12/2019 19:44	2/12/2019 19:57	Incomplete	YES I AGREE	Female	02/06/2004		in Pounds (Lbs)	120	In Inches (in's)	5.4	12/02/2029	Form 4	Both Mom and Dad	2	1	11	YES	Yes I purchased food from the Canteen LAST TERM.				Lunch	Evening Snack		I never purchased food from the Canteen NOW.							I never purchase Fresh Fruit from the Canteen		It is expensive	once a week	I like it		once a week	I like it		I never buy Pancakes		Other (Please specify):it didn't appeal to me	I never buy Omelet and Toast
417	41	42	2/12/2019 20:03	2/12/2019 20:50	Incomplete	YES I AGREE	Female	28/06/2004		in Pounds (Lbs)	108	In Inches (in's)	5"7	02/06/2019	Form 4	Mom	1	2	5	YES	Yes I purchased food from the Canteen LAST TERM.			Morning Snack	Lunch			Yes I buy food from the Canteen NOW.		Breakfast		Lunch	Evening Snack		I never purchase Fresh Fruit from the Canteen		I bring Fresh Fruit from home.	I never buy Ham and Cheese Croissants		It is expensive	I never buy Muffins		it is expensive	once a week	I like it		I never buy Omelet and Toast		Other (Please specify):i do not eat eggs
885	42	43	2/13/2019 18:17	2/13/2019 19:16	Complete	YES I AGREE	Female	27/12/2000		in Pounds (Lbs)	156	In Inches (in's)	5'5	02/13/2019	Upper 6	Both Mom and Dad	2	0	9	YES	Yes I purchased food from the Canteen LAST TERM.		Breakfast	Morning Snack	Lunch			Yes I buy food from the Canteen NOW.		Breakfast		Lunch			I never purchase Fresh Fruit from the Canteen		I bring Fresh Fruit from home.	I never buy Ham and Cheese Croissants		It is expensive	once a week	It is good Value for Money.		I never buy Pancakes		I do not like it	I never buy Omelet and Toast		I do not like it
281	43	44	2/13/2019 19:19	2/13/2019 19:37	Complete	YES I AGREE	Female	23/04/2005		in Kilograms (KG)	70	In Inches (in's)	5"7	02/13/2019	Form 3	Mom	2	1	3	YES	Yes I purchased food from the Canteen LAST TERM.			Morning Snack	Lunch	Evening Snack		Yes I buy food from the Canteen NOW.			Morning Snack	Lunch	Evening Snack		I never purchase Fresh Fruit from the Canteen		I bring Fresh Fruit from home.	Other (Please specify):I only buy the cheese ones since I'm vegetarian.	Other (Please specify):As I stated before, I am vegetarian so I only purchase the cheese only croissants.		I never buy Muffins		I do not like it	I never buy Pancakes		Other (Please specify):I'm just never in the mood for it.	I never buy Omelet and Toast		Other (Please specify):Again, I just don't buy it.
680	44	45	2/14/2019 10:05	2/14/2019 10:17	Complete	YES I AGREE	Female	1/9/1999		in Pounds (Lbs)	140	In Centemeters (cm)	155	02/14/2019	Upper 6	Mom	1	1	10	YES	Yes I purchased food from the Canteen LAST TERM.				Lunch	Evening Snack		I never purchased food from the Canteen NOW.							I never purchase Fresh Fruit from the Canteen		I bring Fresh Fruit from home.	I never buy Ham and Cheese Croissants		Religious reasons	I never buy Muffins		Other (Please specify):I had no reason to	I never buy Pancakes		Other (Please specify):I bring breakfast from home	I never buy Omelet and Toast		Other (Please specify):Bring bfast from home
67	45	46	2/15/2019 18:59	2/15/2019 19:10	Complete	YES I AGREE	Male	20/07/2006		in Pounds (Lbs)	60	In Inches (in's)	62	02/15/2019	Form 2	Extended Family (i.e. Grandmother, Grandfather, aunts, uncles, etc.)	2	2	4	YES	I never purchased food from the Canteen LAST TERM.	Because I bring my own lunch						I never purchased food from the Canteen NOW.	Because I bring my own lunch						I never purchase Fresh Fruit from the Canteen		I bring Fresh Fruit from home.	I never buy Ham and Cheese Croissants		It is expensive	I never buy Muffins		I do not like it	I never buy Pancakes		Other (Please specify):Because I don't want to	I never buy Omelet and Toast		Other (Please specify):Because I don't want to
651	46	47	2/15/2019 19:54	2/15/2019 19:56	Complete	YES I AGREE	Male	1998-01-01		in Pounds (Lbs)	8888888888	In Centemeters (cm)	8888888888	2019-02-28	Form 2	Both Mom and Dad	98	76	87	YES
121	47	48	2/15/2019 22:09	2/15/2019 22:23	Incomplete	YES I AGREE	Female	13/08/2006		in Pounds (Lbs)	105	In Inches (in's)	61	02/15/2019	Form 2	Mom	2	3	3	YES	Yes I purchased food from the Canteen LAST TERM.				Lunch	Evening Snack		I never purchased food from the Canteen NOW.	I bring lunch from hime						I never purchase Fresh Fruit from the Canteen		I do not like it	I never buy Ham and Cheese Croissants		Other (Please specify):I do not want to	once a week	I like it		I never buy Pancakes		Other (Please specify):I do not want to	I never buy Omelet and Toast		Other (Please specify):I do not want to
273	48	49	2/16/2019 07:57	2/16/2019 13:27	Complete	YES I AGREE	Female	18/11/2004		in Pounds (Lbs)	90	In Inches (in's)	6299	02/16/2019	Form 3	Mom	2	3	7	YES	Yes I purchased food from the Canteen LAST TERM.				Lunch	Evening Snack		Yes I buy food from the Canteen NOW.				Lunch			I never purchase Fresh Fruit from the Canteen		Other (Please specify):I don't eat fruit from any and everyone	I never buy Ham and Cheese Croissants		I did not like it	I never buy Muffins		it is expensive	I never buy Pancakes		Other (Please specify):I eat breakfast at home	I never buy Omelet and Toast		I do not like it
527	49	50	2/16/2019 15:26	2/16/2019 15:42	Complete	YES I AGREE	Male	11/7/2004		in Kilograms (KG)	60	In Inches (in's)	74	2/16/2019	Form 4	Both Mom and Dad	three	two	14	YES	Yes I purchased food from the Canteen LAST TERM.			Morning Snack	Lunch	Evening Snack		Yes I buy food from the Canteen NOW.			Morning Snack	Lunch	Evening Snack		I never purchase Fresh Fruit from the Canteen		I bring Fresh Fruit from home.	I never buy Ham and Cheese Croissants		I did not like it	three times a week	I like it		I never buy Pancakes		Other (Please specify):because i eat breakfast at home	I never buy Omelet and Toast		I do not like it
460	50	51	2/16/2019 18:36	2/16/2019 18:57	Complete	YES I AGREE	Male	20/08/2004		in Pounds (Lbs)	96.4	In Inches (in's)	62.5	02/16/2019	Form 4	Mom	2	2	6	YES	Yes I purchased food from the Canteen LAST TERM.				Lunch			Yes I buy food from the Canteen NOW.		Breakfast		Lunch			I never purchase Fresh Fruit from the Canteen		Other (Please specify):I only eat fruit at home	I never buy Ham and Cheese Croissants		I did not like it	I never buy Muffins		it is expensive	three times a week	It is good Value for Money.		I never buy Omelet and Toast		Other (Please specify):I have to wait too long for them
475	51	52	2/17/2019 11:25	2/17/2019 11:36	Incomplete	YES I AGREE	Male	18/11/2003		in Kilograms (KG)	130	In Inches (in's)	5'2	02/17/2019	Form 4	Mom	One	One	Four rooms	YES	Yes I purchased food from the Canteen LAST TERM.				Lunch			Yes I buy food from the Canteen NOW.			Morning Snack	Lunch			I never purchase Fresh Fruit from the Canteen		Other (Please specify):I don't want to	once a week	I like it		I never buy Muffins		I do not like it	I never buy Pancakes		I do not like it	I never buy Omelet and Toast		I do not like it
652	52	53	2/17/2019 11:20	2/17/2019 13:44	Incomplete	YES I AGREE	Male	01/08/2003		in Pounds (Lbs)	125	In Inches (in's)	5'5	2/17/2019	Form 5	Both Mom and Dad	2	1	5	YES	Yes I purchased food from the Canteen LAST TERM.				Lunch			Yes I buy food from the Canteen NOW.				Lunch			I never purchase Fresh Fruit from the Canteen		I do not like it	I never buy Ham and Cheese Croissants		I did not like it	I never buy Muffins		it is expensive	I never buy Pancakes		Other (Please specify):I never liked pancakes	Other (Please specify):Once every two weeks	It is cheap
459	53	54	2/17/2019 15:54	2/17/2019 16:05	Incomplete	YES I AGREE	Female	22/09/2003		in Pounds (Lbs)	124	In Inches (in's)	5 ft 8	02/17/2019	Form 4	Both Mom and Dad	2	2	4	YES	Yes I purchased food from the Canteen LAST TERM.		Breakfast	Morning Snack	Lunch	Evening Snack		Yes I buy food from the Canteen NOW.		Breakfast		Lunch	Evening Snack		I never purchase Fresh Fruit from the Canteen		I bring Fresh Fruit from home.	I buy Ham and Cheese Croissants every day of the week	I like it		I never buy Muffins		I do not like it
761	54	55	2/17/2019 16:15	2/17/2019 16:21	Incomplete	YES I AGREE	Female	2002-11-28		in Pounds (Lbs)	85	In Inches (in's)	5'3	02/17/2019	Form 5	Both Mom and Dad	3	2	5	YES	Yes I purchased food from the Canteen LAST TERM.				Lunch			I never purchased food from the Canteen NOW.	I heard the new canteens food is not the best						I never purchase Fresh Fruit from the Canteen		It is expensive	I never buy Ham and Cheese Croissants		It is expensive	I never buy Muffins		it is expensive	I never buy Pancakes		it is expensive	I never buy Omelet and Toast		it is expensive
140	55	56	2/17/2019 18:45	2/17/2019 19:06	Incomplete	YES I AGREE	Male	2/1/2006		in Pounds (Lbs)	95 Lbs	In Inches (in's)	5'4	2/17/2019	Form 2	Both Mom and Dad	2	2	8	YES	Yes I purchased food from the Canteen LAST TERM.				Lunch			Yes I buy food from the Canteen NOW.				Lunch			I never purchase Fresh Fruit from the Canteen		I bring Fresh Fruit from home.	I never buy Ham and Cheese Croissants		Other (Please specify):Not interested	once a week	I like it		I never buy Pancakes		Other (Please specify):Not interested	I never buy Omelet and Toast		Other (Please specify):Not interested
383	56	57	2/18/2019 15:40	2/18/2019 15:48	Complete	YES I AGREE	Female	02/06/2004		in Kilograms (KG)	50	In Inches (in's)	5 feet	02/18/2019	Form 4	Both Mom and Dad	2	2	6	YES	I never purchased food from the Canteen LAST TERM.	i bring lunch from home						Yes I buy food from the Canteen NOW.						None of the above	I never purchase Fresh Fruit from the Canteen		Other (Please specify):never thought about it	I never buy Ham and Cheese Croissants		Other (Please specify):no the biggest fan of cheese or ham	I never buy Muffins		I do not like it	I never buy Pancakes		Other (Please specify):i have breakfast at home	I never buy Omelet and Toast		I do not like it
788	57	58	2/18/2019 07:59	2/19/2019 09:44	Complete	YES I AGREE	Male	22/12/2000		in Pounds (Lbs)	150	In Inches (in's)	5’11	2019-02-18	Lower 6	Both Mom and Dad	2	1	4	YES	Yes I purchased food from the Canteen LAST TERM.				Lunch			Yes I buy food from the Canteen NOW.				Lunch			I never purchase Fresh Fruit from the Canteen		Other (Please specify):I was not aware they sell fresh fruit	I never buy Ham and Cheese Croissants		I did not like it	I never buy Muffins		It is unhealthy	I never buy Pancakes		It is unhealthy	I never buy Omelet and Toast		Other (Please specify):Dont feel to buy it
892	58	60	2/19/2019 15:33	2/19/2019 15:37	Incomplete	YES I AGREE	Male	08/06/2001		in Pounds (Lbs)				02/19/2019	Upper 6
628	59	59	2/19/2019 21:35	2/19/2019 21:47	Complete	YES I AGREE	Male	06/03/2003		in Pounds (Lbs)	200	In Inches (in's)	52	02/19/2019	Form 5	Mom	Four	Two	4	YES	Yes I purchased food from the Canteen LAST TERM.				Lunch			I never purchased food from the Canteen NOW.	I don't buy food from the canteen because I bring to school my own lunch.						I never purchase Fresh Fruit from the Canteen		Other (Please specify):They don't sell fresh fruit.	I never buy Ham and Cheese Croissants		I did not like it	I never buy Muffins		It is unhealthy	Other (Please specify):I only bought pancakes once.	It is cheap		I never buy Omelet and Toast		Other (Please specify):I don't want to .
234	60	61	2/20/2019 17:20	2/20/2019 17:49	Complete	YES I AGREE	Female	15/08/2005		in Pounds (Lbs)	113.6	In Inches (in's)	64	02/20/2019	Form 3	Both Mom and Dad	Two	Three	Five	YES	Yes I purchased food from the Canteen LAST TERM.				Lunch	Evening Snack		Yes I buy food from the Canteen NOW.				Lunch	Evening Snack		I never purchase Fresh Fruit from the Canteen		I bring Fresh Fruit from home.	I never buy Ham and Cheese Croissants		Religious reasons	Other (Please specify):On occasion, never a specific time a week.	I like it		I never buy Pancakes		Other (Please specify):I have no reason to.	I never buy Omelet and Toast		Other (Please specify):I have no reason to.
55	61	62	2/20/2019 17:47	2/20/2019 18:14	Complete	YES I AGREE	Female	29/01/2006		in Pounds (Lbs)	102.8 lbs	In Inches (in's)	5'3"	02/20/2019	Form 2	Mom	2	1	3	YES	Yes I purchased food from the Canteen LAST TERM.				Lunch			I never purchased food from the Canteen NOW.	I don't buy food now since the lines are often too long and move at a slow pace						I never purchase Fresh Fruit from the Canteen		Other (Please specify):I don't often eat fruits.	I never buy Ham and Cheese Croissants		Other (Please specify):I don't often eat ham and cheese croissants.	I never buy Muffins		I do not like it	I never buy Pancakes		I do not like it	I never buy Omelet and Toast		I do not like it
730	62	63	2/21/2019 17:12	2/21/2019 17:16	Incomplete	YES I AGREE	Male	06/07/2002		in Kilograms (KG)	126	In Inches (in's)	5'7	02/21/2019	Form 5	Both Mom and Dad	2	2	6	YES	I never purchased food from the Canteen LAST TERM.	I didnt bring money and I usually bring my own lunch						Yes I buy food from the Canteen NOW.				Lunch			I never purchase Fresh Fruit from the Canteen		Other (Please specify):I was not interested in buying any fruit	I never buy Ham and Cheese Croissants		Other (Please specify):I havent bought ham and cheese croissants before
531	63	65	2/23/2019 09:46	2/23/2019 09:51	Incomplete	YES I AGREE	Male	27/04/2004		in Kilograms (KG)	64.4	In Inches (in's)	5.11	2019-02-09	Form 4
255	64	66	2/23/2019 13:42	2/23/2019 13:50	Incomplete	YES I AGREE	Male	29/09/2004		in Pounds (Lbs)	180	In Inches (in's)	72	02/23/2019	Form 3	Mom	1	2	11	YES	Yes I purchased food from the Canteen LAST TERM.				Lunch			Yes I buy food from the Canteen NOW.				Lunch			I never purchase Fresh Fruit from the Canteen		I do not like it	I never buy Ham and Cheese Croissants		I did not like it	I never buy Muffins		I do not like it	I never buy Pancakes		I do not like it	I never buy Omelet and Toast		I do not like it
312	65	64	2/22/2019 19:04	2/23/2019 15:27	Complete	YES I AGREE	Female	09/04/2005		in Pounds (Lbs)	93	In Centemeters (cm)	156	02/23/2019	Form 3	Both Mom and Dad	2	2	5	YES	Yes I purchased food from the Canteen LAST TERM.				Lunch			Yes I buy food from the Canteen NOW.				Lunch			I never purchase Fresh Fruit from the Canteen		Other (Please specify):im not even so sure that the canteen sells fresh fruit	I never buy Ham and Cheese Croissants		I did not like it	I never buy Muffins		it is expensive	I never buy Pancakes			I never buy Omelet and Toast
493	66	67	2/25/2019 19:31	2/25/2019 19:45	Incomplete	YES I AGREE	Female	09/05/2004		in Pounds (Lbs)	117.8	In Centemeters (cm)	164.3	02/25/2019	Form 4	Extended Family (i.e. Grandmother, Grandfather, aunts, uncles, etc.)	3	3	2	YES	Yes I purchased food from the Canteen LAST TERM.					Evening Snack		Yes I buy food from the Canteen NOW.					Evening Snack		I never purchase Fresh Fruit from the Canteen		It is expensive	I never buy Ham and Cheese Croissants		I did not like it	Other (Please specify):Once every 4 weeks	I like it		I never buy Pancakes		Other (Please specify):I do not get school early to buy pancakes	I never buy Omelet and Toast		I do not like it
68	67	68	2/26/2019 20:00	2/26/2019 20:11	Complete	YES I AGREE	Male	09/12/2005		in Kilograms (KG)	53.1	In Centemeters (cm)	159	02/26/2019	Form 2	Extended Family (i.e. Grandmother, Grandfather, aunts, uncles, etc.)	3	2	3	YES	Yes I purchased food from the Canteen LAST TERM.				Lunch			Yes I buy food from the Canteen NOW.				Lunch			I never purchase Fresh Fruit from the Canteen			once a week	I like it		I never buy Muffins			I never buy Pancakes			I never buy Omelet and Toast
26	68	4	2/5/2019 19:41	2/26/2019 22:05	Incomplete	YES I AGREE	Male	08/03/2006						2019-02-17	Form 2
282	69	69	2/27/2019 18:14	2/27/2019 19:01	Complete	YES I AGREE	Female	15/06/2005		in Kilograms (KG)	49	In Inches (in's)	64	02/27/2019	Form 3	Both Mom and Dad	2	2	7	YES	Yes I purchased food from the Canteen LAST TERM.			Morning Snack	Lunch	Evening Snack		Yes I buy food from the Canteen NOW.		Breakfast		Lunch	Evening Snack		I never purchase Fresh Fruit from the Canteen		I bring Fresh Fruit from home.	once a week	I like it		once a week	I like it		twice a week	It is cheap		I never buy Omelet and Toast		I do not like it
850	70	70	2/28/2019 17:11	2/28/2019 17:24	Incomplete	YES I AGREE	Female	18/5/2001		in Pounds (Lbs)	102	In Centemeters (cm)	120	04/28/2019	Upper 6	Both Mom and Dad	2	1	4	YES	Yes I purchased food from the Canteen LAST TERM.				Lunch			Yes I buy food from the Canteen NOW.				Lunch			I never purchase Fresh Fruit from the Canteen		Other (Please specify):I was unaware that the canteen sold fruits.	I never buy Ham and Cheese Croissants		Other (Please specify):i do not eat ham and cheese croissants.	I never buy Muffins		it is expensive	I never buy Pancakes		It is unhealthy	I never buy Omelet and Toast		I do not like it
436	71	71	3/2/2019 01:27	3/2/2019 10:12	Complete	YES I AGREE	Male	31/1/2004		in Pounds (Lbs)	136	In Inches (in's)	69	02/03/2019	Form 4	Extended Family (i.e. Grandmother, Grandfather, aunts, uncles, etc.)	5	1	4	YES	Yes I purchased food from the Canteen LAST TERM.		Breakfast		Lunch			Yes I buy food from the Canteen NOW.		Breakfast		Lunch			I never purchase Fresh Fruit from the Canteen		It is expensive	I never buy Ham and Cheese Croissants			I never buy Muffins			twice a week	It is good Value for Money.		I never buy Omelet and Toast
	CaveHillOrtho
	Confidential Information - Do Not Distribute														1
	Copyright (c) 2002-2019 SoGoSurvey Inc. All rights reserved
	Data Downloaded by: Tamara NANCOO
	Date of Export: 3/8/2019 01:00
	SoGo Export
	Survey Title: The Barbados Children's Health and Nutrition Study. The St. Michael School Pilot.
[truncated: 88 more columns]
